# Supplementary material for: Integrative analysis to identify oncogenic gene expression changes associated with copy number variations of enhancer in ovarian cancer
Source: Oncotarget. 2017 Sep 23;8(53):91558–67. doi: 10.18632/oncotarget.21227 (PMC5710946; doi:10.18632/oncotarget.21227)
Supplement: Supplementary file 2 [file oncotarget-08-91558-s002.xls]

## Sheet: Ovary_EP
Supplementary Table 1: The target genes of enhancers from ovary tissue in human
Enhancer_Chromosome	Enhancer_start	Enhancer_end	Target_gene	Confidence_score_in_enhancerAtlas
chr10	100220490	100221330	HPS1	0.781
chr10	100229300	100229640	HPS1	0.9
chr10	101640120	101640930	CUTC	0.76
chr10	101640120	101640930	ENTPD7	0.827
chr10	101701520	101702030	SCD	0.757
chr10	101701520	101702030	ENTPD7	0.781
chr10	101704980	101705500	CUTC	0.759
chr10	101704980	101705500	COX15	0.773
chr10	101704980	101705500	COX15	0.88
chr10	101736090	101737610	COX15	0.792
chr10	101736090	101737610	SCD	0.792
chr10	102133770	102134090	BLOC1S2	0.775
chr10	102133770	102134090	HIF1AN	0.81
chr10	102150680	102151710	SFXN3	0.767
chr10	102642020	102643950	MRPL43	0.718
chr10	102642020	102643950	POLL	0.782
chr10	102646610	102647370	MRPL43	0.743
chr10	102646610	102647370	SEMA4G	0.883
chr10	102756990	102762250	SCD	0.728
chr10	102756990	102762250	MRPL43	0.818
chr10	102756990	102762250	SEMA4G	0.852
chr10	102756990	102762250	SLF2	0.8
chr10	102756990	102762250	MRPL43	0.938
chr10	102768610	102768810	SLF2	0.704
chr10	102768610	102768810	SFXN3	0.734
chr10	102768610	102768810	LZTS2	0.782
chr10	102801890	102803200	MRPL43	0.844
chr10	102801890	102803200	SFXN3	1
chr10	102803260	102803480	SFXN3	0.708
chr10	102803260	102803480	SFXN3	0.72
chr10	102803260	102803480	SEMA4G	0.799
chr10	102803260	102803480	LZTS2	0.84
chr10	103245500	103245970	FBXW4	0.717
chr10	103453430	103454140	NPM3	0.797
chr10	103892980	103894130	C10orf76	0.76
chr10	103892980	103894130	CUEDC2	0.86
chr10	103912290	103912720	LDB1	0.725
chr10	103912290	103912720	HPS6	0.85
chr10	104159480	104159830	ACTR1A	0.743
chr10	104159480	104159830	PPRC1	0.766
chr10	104159480	104159830	TRIM8	0.822
chr10	104159480	104159830	GBF1	0.885
chr10	104159480	104159830	NFKB2	0.965
chr10	104159480	104159830	CUEDC2	0.97
chr10	104252780	104253220	CUEDC2	0.704
chr10	104252780	104253220	ACTR1A	0.774
chr10	104252780	104253220	BORCS7	0.811
chr10	104518440	104518870	WBP1L	0.754
chr10	104518440	104518870	WBP1L	0.789
chr10	104540770	104543680	WBP1L	0.982
chr10	104804350	104805370	WBP1L	0.771
chr10	104951890	104952990	NT5C2	0.795
chr10	105191660	105191880	CALHM2	0.706
chr10	105191660	105191880	PDCD11	0.728
chr10	105191660	105191880	PCGF6	0.83
chr10	105191990	105192210	PDCD11	0.91
chr10	105193800	105194000	ACTR1A	0.753
chr10	105193800	105194000	PCGF6	0.795
chr10	105193800	105194000	USMG5	0.871
chr10	105193800	105194000	PDCD11	0.873
chr10	105201060	105201580	NT5C2	0.786
chr10	105201060	105201580	WBP1L	0.809
chr10	105201060	105201580	CALHM2	0.875
chr10	105201060	105201580	USMG5	0.924
chr10	105201730	105201960	GSTO1	0.707
chr10	105201730	105201960	CALHM2	0.802
chr10	105201730	105201960	NT5C2	0.805
chr10	105201730	105201960	USMG5	0.837
chr10	105202220	105202920	USMG5	0.821
chr10	105202220	105202920	CALHM2	0.919
chr10	105206020	105206540	USMG5	0.745
chr10	105206020	105206540	USMG5	0.824
chr10	105206020	105206540	NT5C2	0.853
chr10	105206020	105206540	CALHM2	0.986
chr10	105211040	105211910	USMG5	0.737
chr10	105263950	105264800	GSTO1	0.743
chr10	105263950	105264800	WBP1L	0.796
chr10	105374360	105375510	USMG5	0.818
chr10	105400060	105400460	USMG5	0.861
chr10	105404560	105405750	USMG5	0.724
chr10	105411100	105414250	USMG5	0.747
chr10	105420870	105422140	SH3PXD2A	0.757
chr10	105426880	105427570	USMG5	0.785
chr10	105426880	105427570	USMG5	0.791
chr10	105427630	105428360	USMG5	0.753
chr10	105427630	105428360	USMG5	0.787
chr10	105428410	105429160	USMG5	0.755
chr10	105428410	105429160	USMG5	0.894
chr10	105435820	105438640	USMG5	0.884
chr10	105594690	105595320	SH3PXD2A	0.838
chr10	105613590	105614950	SFR1	0.793
chr10	105664940	105665510	SH3PXD2A	0.822
chr10	105667920	105668480	SLK	0.815
chr10	106058810	106058880	GSTO1	0.853
chr10	111728780	111730100	ADD3	0.875
chr10	111738260	111738640	MXI1	0.867
chr10	111741440	111741870	ADD3	0.794
chr10	111970070	111971710	MXI1	0.997
chr10	111976490	111977630	MXI1	0.855
chr10	111976490	111977630	MXI1	0.884
chr10	111976490	111977630	SHOC2	0.941
chr10	112185710	112187080	RBM20	0.849
chr10	112260850	112261280	DUSP5	0.908
chr10	112261400	112261600	DUSP5	0.878
chr10	112579940	112580670	PDCD4	0.814
chr10	112599960	112601060	SHOC2	0.827
chr10	11397270	11398250	PROSER2	0.722
chr10	116105100	116107230	ATRNL1	0.826
chr10	116126420	116128010	AFAP1L2	0.771
chr10	116139360	116139790	AFAP1L2	0.735
chr10	116236530	116237910	ABLIM1	0.827
chr10	116238890	116239560	ABLIM1	0.798
chr10	116238890	116239560	ABLIM1	0.845
chr10	116245540	116245890	AFAP1L2	0.729
chr10	116264420	116265430	ABLIM1	0.926
chr10	116267130	116268650	ABLIM1	0.929
chr10	116394900	116395330	AFAP1L2	0.741
chr10	116853800	116854150	AFAP1L2	0.836
chr10	11755000	11755960	ECHDC3	0.824
chr10	118475470	118476400	HSPA12A	0.757
chr10	118481130	118482210	HSPA12A	0.701
chr10	118526430	118527470	HSPA12A	0.705
chr10	119303180	119303810	EMX2OS	0.796
chr10	119731780	119732380	FAM204A	0.794
chr10	120030110	120030390	EMX2	0.827
chr10	120384900	120385500	FAM204A	0.805
chr10	120384900	120385500	CACUL1	0.827
chr10	120897960	120898630	TIAL1	0.844
chr10	120897960	120898630	PRDX3	0.863
chr10	120937810	120938260	GRK5	0.96
chr10	120992780	120994030	PRDX3	0.831
chr10	121009390	121014240	PRDX3	0.889
chr10	121108050	121109260	EIF3A	0.811
chr10	121128780	121131500	PRDX3	0.738
chr10	121128780	121131500	BAG3	0.8
chr10	121171380	121174360	GRK5	0.747
chr10	121200320	121201510	GRK5	0.848
chr10	121201600	121202300	GRK5	0.903
chr10	121209300	121209930	PRDX3	0.851
chr10	121209300	121209930	INPP5F	0.85
chr10	121209300	121209930	GRK5	0.925
chr10	121425340	121425990	BAG3	0.79
chr10	121425340	121425990	GRK5	0.861
chr10	121426960	121427780	SEC23IP	0.803
chr10	121426960	121427780	BAG3	0.843
chr10	124066980	124068780	ACADSB	0.719
chr10	124066980	124068780	PLEKHA1	0.849
chr10	124221640	124222870	PLEKHA1	0.71
chr10	124233500	124234390	HTRA1	0.866
chr10	124252100	124253050	HTRA1	0.72
chr10	124257740	124258880	HTRA1	0.883
chr10	124258970	124259530	HTRA1	0.881
chr10	124263760	124264820	HTRA1	0.727
chr10	12432710	12433180	OPTN	0.902
chr10	12488570	12489070	SEPHS1	0.831
chr10	125703980	125704650	CHST15	0.721
chr10	125792080	125794190	CHST15	0.788
chr10	125833830	125836160	OAT	0.853
chr10	125833830	125836160	CHST15	0.97
chr10	125844900	125846190	CHST15	0.71
chr10	125863850	125865110	CPXM2	0.731
chr10	126220680	126221270	FAM175B	0.742
chr10	126248980	126249580	LHPP	0.734
chr10	126277260	126279130	LHPP	0.814
chr10	126334220	126335990	LHPP	0.843
chr10	126337340	126338330	LHPP	0.71
chr10	126428560	126432540	FAM53B	0.936
chr10	126599370	126600300	FAM175B	0.774
chr10	126604740	126607310	ZRANB1	0.896
chr10	126680800	126681260	LHPP	0.717
chr10	126680800	126681260	ZRANB1	0.786
chr10	126706130	126707020	FAM53B	0.845
chr10	126713860	126714650	LHPP	0.762
chr10	126713860	126714650	FLJ37035	0.905
chr10	126730540	126731980	BCCIP	0.729
chr10	126730540	126731980	BCCIP	0.772
chr10	126730540	126731980	ZRANB1	0.784
chr10	126743240	126744730	CTBP2	0.716
chr10	126781170	126782430	OAT	0.783
chr10	126781170	126782430	CTBP2	0.844
chr10	126802440	126803150	OAT	0.844
chr10	126802440	126803150	BCCIP	0.932
chr10	126802440	126803150	OAT	0.952
chr10	126803370	126806710	CTBP2	0.86
chr10	126806740	126807980	CTBP2	0.799
chr10	126813450	126813880	CTBP2	0.864
chr10	126822640	126825640	LHPP	0.712
chr10	126833700	126834620	CTBP2	0.751
chr10	126833700	126834620	LHPP	0.807
chr10	126835220	126837020	OAT	0.75
chr10	126837480	126838450	CTBP2	0.988
chr10	126839900	126842220	CTBP2	0.959
chr10	12732550	12733340	SEPHS1	0.843
chr10	127533330	127533980	DHX32	0.772
chr10	127537460	127538290	FLJ37035	0.819
chr10	127538990	127540610	BCCIP	0.752
chr10	127538990	127540610	BCCIP	0.765
chr10	127538990	127540610	FLJ37035	0.853
chr10	127681480	127681700	BCCIP	0.788
chr10	127681480	127681700	CTBP2	0.938
chr10	127836120	127837950	ADAM12	0.904
chr10	127842300	127842840	CTBP2	0.791
chr10	127842300	127842840	BCCIP	0.881
chr10	127845130	127846020	ADAM12	0.729
chr10	127845130	127846020	CTBP2	0.882
chr10	127916260	127916780	ADAM12	0.731
chr10	127938390	127939390	ADAM12	0.783
chr10	127938390	127939390	DHX32	0.844
chr10	127950780	127952010	DHX32	0.754
chr10	127952680	127953560	ADAM12	0.753
chr10	12916880	12917620	OPTN	0.728
chr10	12917830	12918860	OPTN	0.866
chr10	12928290	12928710	OPTN	0.734
chr10	12929670	12931530	CCDC3	0.735
chr10	12929670	12931530	OPTN	0.878
chr10	13147320	13148120	OPTN	0.913
chr10	132929880	132931460	BNIP3	0.733
chr10	13313020	13314690	CCDC3	0.761
chr10	13313020	13314690	PHYH	0.761
chr10	133756880	133757370	BNIP3	0.706
chr10	133809780	133813220	BNIP3	0.806
chr10	133809780	133813220	BNIP3	0.873
chr10	134224010	134226160	PWWP2B	0.98
chr10	134234780	134236160	PWWP2B	0.934
chr10	134276790	134281920	INPP5A	0.706
chr10	134282670	134283460	MTG1	0.722
chr10	134295270	134296450	PWWP2B	0.926
chr10	134320200	134320960	INPP5A	0.705
chr10	134320200	134320960	NKX6-2	0.788
chr10	134328380	134329130	INPP5A	0.891
chr10	134329210	134334400	NKX6-2	0.704
chr10	134329210	134334400	INPP5A	0.76
chr10	134329210	134334400	PWWP2B	0.838
chr10	134388370	134389760	INPP5A	0.888
chr10	134443390	134444260	PWWP2B	0.71
chr10	134513260	134514230	INPP5A	0.773
chr10	13998760	13999410	SEPHS1	0.845
chr10	15481210	15482040	ITGA8	0.746
chr10	15481210	15482040	NMT2	0.891
chr10	15781350	15781920	FAM171A1	0.794
chr10	16874680	16875130	RSU1	0.902
chr10	16885040	16885740	RSU1	0.732
chr10	17029570	17030450	RSU1	0.842
chr10	17041340	17042500	RSU1	0.772
chr10	17043950	17045110	RSU1	0.895
chr10	17045170	17046390	RSU1	0.717
chr10	17101240	17101500	RSU1	0.809
chr10	17212770	17213620	VIM	0.763
chr10	17212770	17213620	VIM	0.801
chr10	21602720	21603620	MLLT10	0.746
chr10	21602720	21603620	CASC10	0.855
chr10	21603930	21605360	CASC10	0.87
chr10	21784880	21785490	MLLT10	0.807
chr10	21784880	21785490	MLLT10	0.932
chr10	22020860	22021500	DNAJC1	0.822
chr10	22517880	22519240	MLLT10	0.796
chr10	22909180	22909830	MSRB2	0.767
chr10	24704630	24705110	KIAA1217	0.755
chr10	25203130	25204020	PRTFDC1	0.818
chr10	25210270	25210660	THNSL1	0.734
chr10	25263820	25264670	PRTFDC1	0.854
chr10	27909340	27910560	RAB18	0.84
chr10	28016880	28018130	WAC	0.766
chr10	28016880	28018130	MKX	0.796
chr10	28108940	28109530	BAMBI	0.738
chr10	28108940	28109530	MKX	0.809
chr10	28992110	28994230	BAMBI	0.844
chr10	28998790	29000510	BAMBI	0.752
chr10	29715350	29715850	SVIL-AS1	0.828
chr10	29887350	29888840	BAMBI	0.96
chr10	29888850	29889590	BAMBI	0.96
chr10	29900640	29901630	SVIL	0.714
chr10	29908110	29908640	SVIL	0.731
chr10	29934870	29936670	SVIL	0.773
chr10	29934870	29936670	SVIL	0.804
chr10	31938930	31939330	EPC1	0.768
chr10	32706750	32707420	KIF5B	0.8
chr10	33269340	33270390	ITGB1	0.821
chr10	33269340	33270390	ITGB1	0.97
chr10	33431160	33431650	ITGB1	0.78
chr10	33431160	33431650	ITGB1	0.817
chr10	33482330	33483490	ITGB1	0.912
chr10	33485980	33486540	ITGB1	0.91
chr10	33487280	33488300	ITGB1	0.914
chr10	34099820	34100290	ITGB1	0.757
chr10	34367430	34370660	PARD3	0.933
chr10	34391120	34391720	PARD3	0.83
chr10	34541060	34541570	CREM	0.742
chr10	34569330	34570690	CREM	0.723
chr10	34569330	34570690	CREM	0.791
chr10	34608190	34608850	CREM	0.742
chr10	35222510	35223040	CREM	0.712
chr10	35256240	35256960	CCNY	0.709
chr10	3783950	3784820	KLF6	0.741
chr10	38299710	38300250	ZNF37A	0.738
chr10	38299710	38300250	ZNF37A	0.924
chr10	3852280	3852920	KLF6	0.786
chr10	3853660	3853880	KLF6	0.848
chr10	3903070	3903500	PITRM1	0.855
chr10	3903070	3903500	KLF6	0.875
chr10	3928490	3928690	PITRM1	0.701
chr10	4101940	4102910	KLF6	0.879
chr10	4103580	4104160	KLF6	0.812
chr10	43133350	43133920	BMS1	0.764
chr10	43902230	43903160	ZNF487	0.726
chr10	43902230	43903160	ZNF32-AS2	0.782
chr10	43915490	43916840	HNRNPF	0.853
chr10	43950730	43951690	HNRNPF	0.733
chr10	43950730	43951690	ZNF487	0.771
chr10	44511120	44511930	CXCL12	0.704
chr10	44511120	44511930	CXCL12	0.719
chr10	44512410	44513520	CXCL12	0.806
chr10	44692960	44694710	CXCL12	0.709
chr10	44692960	44694710	CXCL12	0.719
chr10	44788940	44789360	C10orf10	0.904
chr10	45468440	45471700	C10orf10	0.775
chr10	45468440	45471700	C10orf10	0.983
chr10	45468440	45471700	ZNF22	0.99
chr10	45480420	45481390	ZNF22	0.877
chr10	45481460	45482570	C10orf10	0.885
chr10	45481460	45482570	ZNF22	0.904
chr10	45487450	45488710	C10orf10	0.812
chr10	45487450	45488710	C10orf10	0.907
chr10	47128970	47131490	LOC102724593	0.735
chr10	47128970	47131490	LOC102724488; SYT15	0.85
chr10	47128970	47131490	WASHC2C	0.901
chr10	49592760	49593010	ARHGAP22	0.766
chr10	49647440	49648100	MAPK8	0.807
chr10	49647440	49648100	VSTM4	0.892
chr10	49678200	49679130	ARHGAP22	0.74
chr10	49678200	49679130	ARHGAP22	0.781
chr10	49709850	49712200	ARHGAP22	0.803
chr10	49978620	49979180	ARHGAP22	0.729
chr10	50209300	50210350	VSTM4	0.802
chr10	50288380	50289000	VSTM4	0.776
chr10	50317700	50318550	VSTM4	0.985
chr10	52364880	52365430	SGMS1	0.76
chr10	52381700	52383470	PRKG1	0.835
chr10	5596010	5597680	FAM208B	0.721
chr10	5660660	5661210	FBXO18	0.81
chr10	5660660	5661210	NET1	0.839
chr10	5661230	5663530	FBXO18	0.806
chr10	5661230	5663530	NET1	0.822
chr10	5667770	5668960	ASB13	0.736
chr10	5670190	5671170	ASB13	0.733
chr10	5707780	5708470	FAM208B	0.738
chr10	5952360	5952900	GDI2	0.749
chr10	5952360	5952900	PFKFB3	0.828
chr10	5952360	5952900	RBM17	0.828
chr10	5953090	5953360	RBM17	0.719
chr10	5953090	5953360	ASB13	0.751
chr10	5953090	5953360	GDI2	0.805
chr10	5953090	5953360	PFKFB3	0.857
chr10	60503320	60503480	BICC1	0.805
chr10	60514120	60514830	BICC1	0.744
chr10	60542380	60543250	BICC1	0.806
chr10	61296320	61296900	CCDC6	0.835
chr10	61468400	61469230	CCDC6	0.708
chr10	61569010	61569510	CCDC6	0.869
chr10	6162560	6163350	NET1	0.934
chr10	61655440	61655820	CCDC6	0.724
chr10	6167830	6168760	ANKRD16	0.753
chr10	6170110	6171190	ASB13	0.765
chr10	6204410	6206470	PFKFB3	0.908
chr10	6215640	6216760	PFKFB3	0.841
chr10	6230260	6230810	GDI2	0.744
chr10	6230260	6230810	PFKFB3	0.783
chr10	6230260	6230810	PFKFB3	0.924
chr10	6237020	6238260	PFKFB3	0.882
chr10	6269640	6270540	GDI2	0.861
chr10	6288640	6289800	ANKRD16	0.781
chr10	65251150	65252100	REEP3	0.778
chr10	65251150	65252100	JMJD1C	0.815
chr10	65471950	65472740	JMJD1C	0.722
chr10	69523110	69524880	SIRT1	0.796
chr10	696400	697050	DIP2C	0.893
chr10	70091970	70092540	RUFY2	0.965
chr10	71671930	71673130	DDX21	0.824
chr10	72055820	72056820	SAR1A	0.796
chr10	72061720	72062460	SAR1A	0.901
chr10	72091290	72092150	PALD1	0.724
chr10	72164300	72166060	PALD1	0.742
chr10	72189810	72191250	PCBD1	0.715
chr10	72241660	72243110	PALD1	0.941
chr10	72282170	72284080	PPA1	0.76
chr10	72282170	72284080	PALD1	0.791
chr10	72344940	72345300	SAR1A	0.813
chr10	72946620	72947780	CDH23	0.905
chr10	73019550	73020910	CHST3	0.816
chr10	73019550	73020910	PCBD1	0.857
chr10	73068660	73069000	UNC5B	0.743
chr10	73068660	73069000	SLC29A3	0.757
chr10	73068660	73069000	SLC29A3	0.797
chr10	73307080	73308190	PSAP	0.747
chr10	73307080	73308190	SLC29A3	0.747
chr10	73380040	73383470	PSAP	0.744
chr10	73380040	73383470	PSAP	0.773
chr10	734560	735430	IDI1	0.872
chr10	73523160	73523510	C10orf54	0.776
chr10	73523160	73523510	C10orf54	0.86
chr10	73526080	73527930	CHST3	0.747
chr10	73526080	73527930	PSAP	0.876
chr10	73526080	73527930	C10orf54	0.91
chr10	73530230	73533110	CDH23	0.797
chr10	73530230	73533110	C10orf54	0.939
chr10	73610420	73610940	C10orf54	0.718
chr10	73610420	73610940	PSAP	0.759
chr10	73648220	73649590	PSAP	0.834
chr10	73648220	73649590	PSAP	0.981
chr10	73681110	73682170	PSAP	0.769
chr10	73681110	73682170	CDH23	0.862
chr10	73724450	73725480	PSAP	0.823
chr10	73725550	73726430	PSAP	0.83
chr10	73734120	73736440	CHST3	0.806
chr10	73739510	73741910	CHST3	0.794
chr10	73739510	73741910	ANAPC16	0.813
chr10	73739510	73741910	CDH23	0.8
chr10	73744760	73747850	CDH23	0.718
chr10	73757700	73761230	PSAP	0.755
chr10	73757700	73761230	DDIT4	0.879
chr10	73786060	73786880	PSAP	0.706
chr10	73786060	73786880	CHST3	0.775
chr10	73789810	73792660	MICU1	0.701
chr10	73789810	73792660	CHST3	0.915
chr10	73794980	73796060	ASCC1	0.803
chr10	73794980	73796060	CHST3	0.842
chr10	73797990	73799480	SLC29A3	0.781
chr10	73797990	73799480	PSAP	0.848
chr10	73826880	73827370	PSAP	0.705
chr10	73826880	73827370	CDH23	0.751
chr10	73826880	73827370	PSAP	0.893
chr10	73989010	73990120	ANAPC16	0.732
chr10	74002450	74002900	PSAP	0.746
chr10	74014490	74015570	PSAP	0.748
chr10	74014490	74015570	ANAPC16	0.752
chr10	74019450	74021720	DDIT4	0.701
chr10	74056770	74058760	DDIT4	0.794
chr10	74084420	74085520	DNAJB12	0.827
chr10	74084420	74085520	DDIT4	0.861
chr10	74090740	74092500	DNAJB12	0.926
chr10	74096460	74097350	ECD	0.76
chr10	74112880	74113060	CHST3	0.795
chr10	74113360	74114520	CHST3	0.769
chr10	74123990	74124530	DNAJB12	0.884
chr10	7439620	7440040	SFMBT2	0.865
chr10	74836000	74836990	P4HA1	0.708
chr10	74836000	74836990	P4HA1	0.8
chr10	74855200	74856520	ECD	0.832
chr10	75254980	75255560	SEC24C	0.863
chr10	75799640	75799860	FUT11	0.702
chr10	75799640	75799860	ADK	0.706
chr10	75799640	75799860	CAMK2G	0.869
chr10	75799640	75799860	NDST2	0.922
chr10	75936640	75936810	VCL	0.774
chr10	76301680	76302230	KAT6B	0.71
chr10	76301680	76302230	COMTD1	0.797
chr10	76586540	76587360	SAMD8	0.792
chr10	76586540	76587360	KAT6B	0.982
chr10	76692750	76693290	KAT6B	0.795
chr10	77112180	77112860	ZNF503	0.786
chr10	77112180	77112860	SAMD8	0.818
chr10	77189710	77191850	ZNF503	0.739
chr10	77208020	77208660	COMTD1	0.722
chr10	77208020	77208660	VDAC2	0.911
chr10	77230360	77230880	ZNF503	0.741
chr10	77230360	77230880	COMTD1	0.769
chr10	77420510	77421180	KAT6B	0.708
chr10	77845100	77847480	VDAC2	0.713
chr10	79631770	79634090	RPS24	0.753
chr10	79646410	79647210	DLG5	0.848
chr10	79669250	79670590	DLG5	0.891
chr10	79671290	79671720	DLG5	0.865
chr10	79737830	79738470	DLG5	0.722
chr10	79974490	79976230	ZMIZ1	0.733
chr10	80347890	80348630	ZMIZ1	0.71
chr10	80534400	80535570	ZCCHC24	0.85
chr10	80690480	80692650	ZMIZ1	0.717
chr10	80690480	80692650	ZCCHC24	0.859
chr10	80712320	80713550	ZMIZ1	0.928
chr10	80840970	80845330	ZCCHC24	0.72
chr10	80840970	80845330	ZMIZ1	0.934
chr10	80849750	80850700	ZMIZ1	0.752
chr10	80896890	80898520	ZMIZ1	0.856
chr10	80905730	80907480	ZMIZ1	0.744
chr10	80916550	80921440	ZMIZ1	0.844
chr10	80932570	80933030	ZCCHC24	0.883
chr10	80937640	80943460	ZMIZ1	0.748
chr10	80947880	80949270	ZMIZ1	0.705
chr10	80947880	80949270	ZCCHC24	0.889
chr10	81094930	81096300	ZMIZ1	0.774
chr10	81141230	81142080	ZCCHC24	0.87
chr10	81157330	81159920	ZCCHC24	0.738
chr10	81160180	81162000	ZCCHC24	0.787
chr10	81162270	81166100	ZCCHC24	0.821
chr10	81191600	81192310	ZCCHC24	0.96
chr10	81192520	81192810	ZCCHC24	0.788
chr10	81199560	81201720	ZCCHC24	0.722
chr10	81227220	81227870	FAM213A	0.919
chr10	81895820	81896200	ANXA11	0.72
chr10	81895820	81896200	PLAC9	0.815
chr10	81917970	81918850	PLAC9	0.789
chr10	82025470	82026510	TSPAN14	0.73
chr10	82257310	82257930	FAM213A	0.777
chr10	88431930	88434250	MMRN2	0.765
chr10	88443800	88445100	BMPR1A	0.711
chr10	88443800	88445100	WAPL	0.881
chr10	88452860	88454250	BMPR1A	0.735
chr10	88470460	88472400	ADIRF	0.792
chr10	88470460	88472400	BMPR1A	0.847
chr10	88581390	88581680	FAM35A	0.778
chr10	88628110	88628460	SNCG	0.858
chr10	88705230	88705310	SNCG	0.707
chr10	88705230	88705310	BMPR1A	0.777
chr10	88705230	88705310	MMRN2	0.791
chr10	88730670	88733480	NUTM2A	0.773
chr10	88730670	88733480	SNCG	0.774
chr10	88730670	88733480	MMRN2	0.899
chr10	88730670	88733480	SNCG	0.937
chr10	88730670	88733480	ADIRF	0.995
chr10	88739730	88740600	MMRN2	0.775
chr10	89291990	89292880	MINPP1	0.851
chr10	89338650	89339220	NUTM2A-AS1	0.898
chr10	89445510	89445830	NUTM2A-AS1	0.741
chr10	89445970	89446660	NUTM2A-AS1	0.739
chr10	89445970	89446660	PAPSS2	0.795
chr10	89475600	89476500	ATAD1	0.823
chr10	89475600	89476500	PAPSS2	0.85
chr10	89494570	89495270	BMPR1A	0.792
chr10	89494570	89495270	MINPP1	0.911
chr10	90708710	90709110	ACTA2	0.776
chr10	90711150	90712090	IFIT5	0.782
chr10	90712360	90712480	IFIT5	0.883
chr10	90731380	90732030	ACTA2	0.765
chr10	90731380	90732030	FAS	0.813
chr10	90738220	90738580	ACTA2	0.779
chr10	90738220	90738580	ACTA2	0.937
chr10	90738900	90739700	ACTA2	0.728
chr10	90760120	90761930	IFIT3	0.752
chr10	90760120	90761930	ACTA2	0.845
chr10	90760120	90761930	FAS	0.869
chr10	90772360	90772580	IFIT3	0.713
chr10	90772360	90772580	FAS	0.768
chr10	90788850	90790100	IFIT2	0.766
chr10	90788850	90790100	ACTA2	0.874
chr10	90833530	90834750	STAMBPL1	0.776
chr10	90833530	90834750	IFIT3	0.876
chr10	90833530	90834750	FAS	0.959
chr10	91037610	91038410	IFIT2	0.783
chr10	91043320	91044240	IFIT2	0.723
chr10	91043320	91044240	LIPA	0.784
chr10	91111690	91112520	IFIT5	0.717
chr10	91111690	91112520	LIPA	0.826
chr10	91111690	91112520	IFIT3	0.829
chr10	91111690	91112520	ACTA2	0.868
chr10	93296590	93297140	BTAF1	0.749
chr10	93646860	93647320	TNKS2	0.752
chr10	93861040	93861410	BTAF1	0.746
chr10	956470	957050	IDI1	0.882
chr10	95970230	95970580	PLCE1	0.786
chr10	96052070	96052750	TBC1D12	0.824
chr10	97207440	97208140	SORBS1	0.879
chr10	98339670	98340100	TM9SF3	0.987
chr10	98365550	98367730	TM9SF3	0.814
chr10	98365550	98367730	FRAT1	0.825
chr10	98365550	98367730	ZDHHC16	0.94
chr10	98380320	98380550	UBTD1	0.707
chr10	98380650	98381460	EXOSC1	0.788
chr10	98396400	98396720	TM9SF3	0.913
chr10	98780220	98781000	FRAT1	0.748
chr10	98780220	98781000	LCOR	0.776
chr10	99051600	99052330	FRAT1	0.713
chr10	99051600	99052330	FRAT1	0.81
chr10	99300010	99300930	UBTD1	0.718
chr10	99301760	99303490	MARVELD1	0.732
chr10	99301760	99303490	MORN4	0.736
chr10	99301760	99303490	EXOSC1	0.908
chr1	100128010	100128720	PALMD	0.919
chr1	10256970	10257400	KIF1B	0.702
chr1	10256970	10257400	KIF1B	0.709
chr1	10256970	10257400	H6PD	0.712
chr1	10256970	10257400	SPSB1	0.721
chr1	10256970	10257400	CLSTN1	0.868
chr1	10256970	10257400	PEX14	0.879
chr1	10256970	10257400	SPSB1	0.884
chr1	10270940	10272250	RBP7	0.778
chr1	10688530	10689580	KIF1B	0.812
chr1	109289410	109290250	STXBP3	0.811
chr1	109357270	109357640	CLCC1	0.702
chr1	109357270	109357640	GSTM5	0.866
chr1	109357270	109357640	STXBP3	0.869
chr1	109358920	109359660	CLCC1	0.711
chr1	109358920	109359660	STXBP3	0.896
chr1	110026700	110027070	CYB561D1	0.728
chr1	110026700	110027070	SORT1	0.776
chr1	110026700	110027070	SARS	0.779
chr1	110026700	110027070	SARS	0.77
chr1	110026700	110027070	GSTM2	0.803
chr1	110026700	110027070	GSTM4	0.827
chr11	1006000	1006360	CTSD	0.703
chr11	1006000	1006360	TALDO1	0.829
chr11	1006000	1006360	IFITM2	0.911
chr11	101217390	101217780	PGR	0.875
chr11	101299780	101301330	YAP1	0.89
chr11	101314840	101315190	YAP1	0.867
chr1	110178650	110179580	AMPD2	0.709
chr1	110178650	110179580	ATXN7L2	0.715
chr1	110178650	110179580	PSMA5	0.71
chr1	110178650	110179580	GSTM4	0.767
chr1	110178650	110179580	GSTM1	0.801
chr1	110178650	110179580	CLCC1	0.935
chr11	101918310	101918540	ANGPTL5	0.88
chr11	101918310	101918540	CEP126	0.902
chr1	110202570	110203420	GSTM5	0.701
chr1	110202570	110203420	GSTM3	0.716
chr1	110202570	110203420	GNAI3	0.742
chr1	110202570	110203420	GSTM2	0.834
chr1	110202570	110203420	GSTM4	0.879
chr1	110202570	110203420	GSTM4	0.883
chr1	110202570	110203420	CLCC1	0.912
chr1	110202570	110203420	GSTM4	0.953
chr11	102028030	102028310	DCUN1D5	0.976
chr11	102255110	102255780	BIRC2	0.743
chr1	110233920	110234860	GSTM3	0.838
chr1	110233920	110234860	GSTM1	0.878
chr1	110233920	110234860	GSTM5	0.882
chr1	110233920	110234860	GSTM5	0.885
chr1	110233920	110234860	GSTM1	0.962
chr1	110258820	110259310	CYB561D1	0.742
chr1	110258820	110259310	AMPD2	0.863
chr1	110258820	110259310	GSTM5	0.911
chr1	110258820	110259310	GSTM5	0.919
chr1	110258820	110259310	GSTM3	0.922
chr1	110258820	110259310	GSTM5	0.931
chr1	110298590	110299630	GSTM5	0.714
chr1	110298590	110299630	GSTM5	0.729
chr1	110298590	110299630	ATXN7L2	0.867
chr1	110299790	110300100	GNAI3	0.737
chr1	110299790	110300100	ATXN7L2	0.771
chr1	110299790	110300100	GSTM3	0.865
chr1	110300490	110300560	GSTM5	0.761
chr1	110300490	110300560	ATXN7L2	0.802
chr1	110300680	110300930	ATXN7L2	0.754
chr1	110300680	110300930	GSTM5	0.756
chr1	110300680	110300930	CSF1	0.82
chr11	10330530	10331450	ADM	0.743
chr11	10330530	10331450	ADM	0.74
chr11	10330530	10331450	SBF2	0.762
chr1	110334760	110335350	GSTM5	0.817
chr11	10338650	10338930	ADM	0.888
chr11	10338650	10338930	ADM	0.919
chr11	10338650	10338930	ADM	0.949
chr11	10346970	10348690	ADM	0.833
chr11	10348710	10349210	SBF2	0.768
chr11	10349480	10350930	ADM	0.83
chr11	10372970	10374210	ADM	0.839
chr11	10387960	10388970	ADM	0.826
chr11	10408310	10410000	EIF4G2	0.749
chr11	10408310	10410000	RNF141	0.834
chr1	110425970	110427290	GSTM5	0.943
chr11	10427810	10428130	ADM	0.893
chr11	10427810	10428130	SBF2	0.911
chr1	110470240	110471470	GSTM4	0.788
chr1	110473670	110474330	CSF1	0.718
chr1	110473670	110474330	SARS	0.897
chr11	104768630	104769130	CASP4	0.766
chr11	10511990	10512980	MTRNR2L8	0.804
chr11	10511990	10512980	SBF2	0.843
chr1	110536540	110536850	STRIP1	0.725
chr1	110536540	110536850	GSTM3	0.811
chr11	10604420	10606090	EIF4G2	0.717
chr11	10604420	10606090	LYVE1	0.798
chr11	10604420	10606090	ZBED5-AS1	0.805
chr11	10604420	10606090	ADM	0.819
chr11	10607670	10609040	EIF4G2	0.759
chr11	10607670	10609040	LYVE1	0.814
chr11	10678850	10679240	RNF141	0.729
chr11	10678850	10679240	ZBED5-AS1	0.741
chr11	10678850	10679240	CTR9	0.796
chr11	10678850	10679240	LYVE1	0.906
chr11	10687270	10688600	SBF2	0.75
chr11	10687270	10688600	AMPD3	0.796
chr11	10713680	10715000	EIF4G2	0.727
chr11	10713680	10715000	AMPD3	0.814
chr11	10757010	10757720	ADM	0.706
chr11	10757010	10757720	ADM	0.722
chr11	10757010	10757720	CTR9	0.813
chr1	110777440	110779140	KCNC4	0.903
chr11	107992410	107993450	ATM	0.901
chr11	108542910	108543200	DDX10	0.915
chr11	108728040	108728580	ACAT1	0.728
chr11	10952040	10954190	ZBED5	0.711
chr11	10952040	10954190	RNF141	0.728
chr11	10955210	10956010	EIF4G2	0.704
chr11	10955210	10956010	ZBED5-AS1	0.754
chr1	110955550	110955920	LAMTOR5	0.936
chr1	110955550	110955920	LAMTOR5	0.983
chr1	110956410	110956980	LAMTOR5	0.83
chr1	110967260	110968950	GSTM5	0.879
chr1	110967260	110968950	LAMTOR5	0.917
chr1	110983030	110983780	LAMTOR5	0.808
chr1	110983030	110983780	LAMTOR5	0.811
chr1	110995020	110995820	LAMTOR5	0.791
chr11	110182510	110182870	RDX	0.716
chr11	110247390	110247680	FDX1	0.781
chr11	111194920	111195650	SIK2	0.822
chr11	111194920	111195650	LAYN	0.843
chr11	111194920	111195650	LAYN	0.904
chr11	111440090	111441140	PPP2R1B	0.709
chr11	111440090	111441140	SIK2	0.725
chr11	111459700	111460170	PPP2R1B	0.764
chr11	111600190	111601120	PPP2R1B	0.811
chr11	111601200	111603220	LAYN	0.723
chr11	111603390	111607740	LAYN	0.74
chr11	111603390	111607740	DLAT	0.761
chr11	111603390	111607740	LAYN	0.791
chr11	111608290	111608600	CRYAB	0.795
chr11	111608290	111608600	C11orf1	0.919
chr11	111615330	111616880	DLAT	0.744
chr11	111615330	111616880	C11orf1	0.836
chr11	111789730	111790020	CRYAB	0.841
chr11	111789730	111790020	HSPB2	0.935
chr11	112191390	112191790	C11orf57	0.808
chr11	112234910	112237060	SDHD	0.748
chr11	112459000	112459500	C11orf1	0.977
chr11	112459000	112459500	CRYAB	0.978
chr11	112526160	112526530	C11orf1	0.766
chr11	112526160	112526530	CRYAB	0.783
chr11	112773020	112773960	CRYAB	0.82
chr11	113946540	113947250	ZBTB16	0.705
chr11	113946540	113947250	ZBTB16	0.873
chr11	113950100	113951280	ZBTB16	0.71
chr11	113952210	113954560	ZBTB16	0.727
chr11	113980000	113982720	ZBTB16	0.76
chr11	114017910	114018650	REXO2	0.858
chr11	114028430	114031380	REXO2	0.834
chr11	114031490	114038780	ZBTB16	0.757
chr11	114121400	114123320	NNMT	0.841
chr11	114310400	114311290	C11orf71	0.709
chr11	114310400	114311290	REXO2	0.795
chr11	114311750	114312040	C11orf71	0.722
chr11	11559630	11561280	LYVE1	0.967
chr11	116461410	116462630	APOA1	0.799
chr11	116705490	116706460	ZPR1	0.895
chr11	116707130	116707710	ZPR1	0.902
chr11	116708120	116708320	ZPR1	0.775
chr11	116756720	116757260	APOA1	0.756
chr11	116756720	116757260	RNF214	0.762
chr11	117015140	117016460	SIDT2	0.747
chr11	117015140	117016460	RNF214	0.759
chr11	117015140	117016460	SIDT2	0.759
chr11	117051510	117052130	RNF214	0.739
chr11	117051510	117052130	PCSK7	0.858
chr11	117051510	117052130	SIDT2	0.966
chr11	117056940	117057290	RNF214	0.702
chr11	117056940	117057290	TAGLN	0.819
chr11	117056940	117057290	SIDT2	0.857
chr11	117057350	117058090	RNF214	0.722
chr11	117057350	117058090	SIK3	0.729
chr11	117057350	117058090	SIDT2	0.881
chr11	117057350	117058090	SIDT2	0.982
chr11	117058170	117058340	SIDT2	0.715
chr11	117058170	117058340	RNF214	0.932
chr11	117058170	117058340	TAGLN	0.965
chr11	117058170	117058340	SIDT2	1
chr11	117058420	117059240	TAGLN	0.987
chr11	117058420	117059240	SIDT2	0.993
chr11	117070630	117072470	SIK3	0.731
chr11	117070630	117072470	RNF214	0.743
chr11	117070630	117072470	RNF214	0.803
chr11	117070630	117072470	BACE1	0.87
chr11	117087330	117087710	PAFAH1B2	0.738
chr11	117087330	117087710	RNF214	0.806
chr11	117087760	117089180	BACE1	0.742
chr11	117087760	117089180	TAGLN	0.906
chr11	117087760	117089180	RNF214	0.931
chr11	117089280	117089600	RNF214	0.738
chr11	117089280	117089600	PCSK7	0.749
chr11	117089280	117089600	BACE1	0.752
chr11	117089280	117089600	RNF214	0.839
chr11	117090740	117093390	TAGLN	0.707
chr11	117090740	117093390	RNF214	0.719
chr11	117090740	117093390	PCSK7	0.789
chr11	117090740	117093390	RNF214	0.928
chr11	117171390	117171530	PCSK7	0.845
chr11	117171390	117171530	TAGLN	0.875
chr11	117171390	117171530	BACE1	0.894
chr11	117171600	117172480	RNF214	0.871
chr11	117171600	117172480	BACE1	0.909
chr11	117198620	117199480	TAGLN	0.729
chr11	117198620	117199480	CEP164	0.887
chr11	117714490	117714820	BACE1	0.819
chr11	117745640	117747300	TAGLN	0.724
chr11	117777860	117778500	TAGLN	0.793
chr11	117777860	117778500	ARCN1	0.865
chr11	118478420	118482040	C1QTNF5	0.703
chr11	118478420	118482040	ARCN1	0.723
chr11	118483070	118483780	PHLDB1	0.765
chr11	118488330	118490440	TMEM25	0.73
chr11	118488330	118490440	BCL9L	0.754
chr11	118488330	118490440	PHLDB1	0.907
chr11	118488330	118490440	MCAM	0.911
chr11	118491280	118494470	PHLDB1	0.934
chr11	118504360	118506110	C1QTNF5	0.706
chr11	118530190	118530450	PHLDB1	0.739
chr11	118530190	118530450	ARCN1	0.907
chr11	118585880	118586580	THY1	0.703
chr11	118585880	118586580	TMEM25	0.726
chr11	118585880	118586580	H2AFX	0.72
chr11	118660280	118661110	RPS25	0.82
chr11	118791610	118794720	BCL9L	0.889
chr11	118791610	118794720	BCL9L	0.99
chr11	118794740	118796260	RPS25	0.72
chr11	118794740	118796260	BCL9L	0.878
chr11	118796550	118797160	BCL9L	0.793
chr11	118798590	118801410	BCL9L	0.848
chr11	118798590	118801410	BCL9L	0.892
chr11	119227630	119227890	C1QTNF5	0.736
chr11	11994330	11995850	DKK3	0.778
chr11	12000330	12001800	USP47	0.792
chr11	120055050	120058620	OAF	0.727
chr11	120055050	120058620	TMEM136	0.76
chr11	120055050	120058620	OAF	0.883
chr11	120086190	120087100	OAF	0.721
chr11	120086190	120087100	OAF	0.811
chr11	120086190	120087100	OAF	0.939
chr11	120207980	120208460	ARHGEF12	0.734
chr11	120393440	120394590	SC5D	0.757
chr11	120416420	120419370	ARHGEF12	0.72
chr11	120416420	120419370	TBCEL	0.765
chr11	120975650	120976530	SC5D	0.754
chr11	121287670	121288390	SC5D	0.704
chr11	12140470	12140930	PARVA	0.774
chr11	121525690	121528440	SC5D	0.79
chr11	12160200	12161610	PARVA	0.962
chr11	12177280	12178630	PARVA	0.844
chr11	12204180	12204690	PARVA	0.773
chr11	12204180	12204690	TEAD1	0.853
chr11	12243620	12244140	DKK3	0.813
chr11	122654710	122656290	CLMP	0.755
chr11	122971110	122971820	HSPA8	0.706
chr11	122992940	122993770	GRAMD1B	0.754
chr11	123008040	123008890	CLMP	0.823
chr11	123015910	123016780	CLMP	0.775
chr11	123058510	123059870	CLMP	0.786
chr11	123105640	123106540	HSPA8	0.704
chr11	123121980	123122780	GRAMD1B	0.759
chr11	12419210	12420710	DKK3	0.741
chr11	12429540	12430270	PARVA	0.824
chr11	12431100	12432620	PARVA	0.848
chr11	12433280	12434400	PARVA	0.898
chr11	12434580	12435680	PARVA	0.853
chr11	12436240	12437120	PARVA	0.833
chr11	12454640	12457250	PARVA	0.844
chr11	124746360	124747050	ROBO4	0.72
chr11	124764270	124764970	PKNOX2	0.725
chr11	124764270	124764970	SIAE	0.915
chr11	124960850	124961690	TMEM218	0.733
chr11	124960850	124961690	TBRG1	0.792
chr11	124960850	124961690	PKNOX2	0.8
chr11	125039510	125042200	ROBO4	0.904
chr11	125039510	125042200	PKNOX2	0.94
chr11	125093670	125095220	TBRG1	0.757
chr11	125120160	125121050	TBRG1	0.821
chr11	125125940	125126860	TBRG1	0.825
chr11	125130960	125134500	FEZ1	0.813
chr11	125130960	125134500	TBRG1	0.875
chr11	125135690	125136410	TBRG1	0.731
chr11	125135690	125136410	PKNOX2	0.74
chr11	125135690	125136410	STT3A	0.803
chr11	125157040	125158200	TBRG1	0.896
chr11	125185260	125186200	CCDC15	0.707
chr11	125185260	125186200	TBRG1	0.843
chr11	125185260	125186200	STT3A	0.886
chr11	125260600	125261020	FAM118B	0.734
chr11	125260600	125261020	FEZ1	0.742
chr11	125260600	125261020	TMEM218	0.802
chr11	125260600	125261020	EI24	0.838
chr11	125757660	125758490	HYLS1	0.974
chr11	125757660	125758490	PUS3	0.988
chr11	125860060	125860400	SRPRA	0.875
chr11	125903620	125904420	CDON	0.728
chr11	125903620	125904420	RPUSD4	0.757
chr11	125903620	125904420	DCPS	0.81
chr11	125982270	125986300	CDON	0.708
chr11	125982270	125986300	DCPS	0.786
chr11	125992680	125993460	PUS3	0.728
chr11	125992680	125993460	FAM118B	0.774
chr11	125992680	125993460	RPUSD4	0.79
chr11	125992680	125993460	RPUSD4	0.891
chr11	125993790	125995060	RPUSD4	0.739
chr11	125993790	125995060	RPUSD4	0.842
chr11	125993790	125995060	FAM118B	0.849
chr11	125993790	125995060	PUS3	0.864
chr11	125997180	125998410	CDON	0.83
chr11	126006410	126006980	FAM118B	0.739
chr11	126008090	126011720	RPUSD4	0.843
chr11	126180300	126180920	TIRAP	0.757
chr11	126180300	126180920	DCPS	0.783
chr11	126180300	126180920	DCPS	0.824
chr11	126180300	126180920	RPUSD4	0.882
chr11	126187450	126189710	TIRAP	0.751
chr11	126187450	126189710	ST3GAL4	0.791
chr11	126187450	126189710	FAM118B	0.793
chr11	126213740	126215240	RPUSD4	0.719
chr11	126213740	126215240	DCPS	0.757
chr11	126213740	126215240	CDON	0.784
chr11	126215640	126217170	ST3GAL4	0.931
chr11	126217260	126219530	RPUSD4	0.721
chr11	126217260	126219530	ST3GAL4	0.749
chr11	126217260	126219530	DCPS	0.763
chr11	126217260	126219530	ST3GAL4	0.796
chr11	126230570	126231200	ST3GAL4	0.829
chr11	126230570	126231200	ST3GAL4	0.937
chr11	126243670	126243860	ST3GAL4	0.833
chr11	126244380	126244690	ST3GAL4	0.869
chr11	126261170	126261850	RPUSD4	0.848
chr11	126263050	126263660	RPUSD4	0.829
chr11	126263050	126263660	ST3GAL4	0.848
chr11	126264510	126264850	RPUSD4	0.708
chr11	126264510	126264850	DCPS	0.751
chr11	126264510	126264850	ST3GAL4	0.974
chr11	126264980	126265910	RPUSD4	0.749
chr11	126264980	126265910	DCPS	0.793
chr11	126264980	126265910	ST3GAL4	0.966
chr11	126266180	126267200	ST3GAL4	0.776
chr11	126266180	126267200	DCPS	0.863
chr11	126283280	126283390	ST3GAL4	0.82
chr11	126284540	126287660	ST3GAL4	0.993
chr11	126289650	126290280	ST3GAL4	0.711
chr11	126289650	126290280	ST3GAL4	0.726
chr11	126289650	126290280	DCPS	0.73
chr11	126290770	126293390	ST3GAL4	0.722
chr11	126295620	126298460	STT3A	0.791
chr11	126295620	126298460	ST3GAL4	0.891
chr11	126303030	126304520	STT3A	0.73
chr11	126303030	126304520	FAM118B	0.826
chr11	126344550	126345960	TIRAP	0.725
chr11	126344550	126345960	ST3GAL4	0.792
chr11	12713770	12714990	TEAD1	0.723
chr11	12745910	12746640	TEAD1	0.746
chr11	12850540	12852200	TEAD1	0.825
chr11	12875080	12876810	TEAD1	0.865
chr11	12884270	12885850	TEAD1	0.812
chr11	12886450	12886740	TEAD1	0.769
chr11	12910070	12911490	TEAD1	0.953
chr1	112989060	112989550	CTTNBP2NL	0.75
chr1	112989060	112989550	RHOC	0.801
chr11	130273080	130274150	ZBTB44	0.81
chr11	130346540	130349660	ADAMTS15	0.806
chr11	130478970	130480200	ADAMTS15	0.753
chr1	113052070	113052590	RHOC	0.709
chr1	113052070	113052590	CTTNBP2NL	0.812
chr1	113052070	113052590	CAPZA1	0.857
chr1	113055570	113056510	CTTNBP2NL	0.733
chr1	113055570	113056510	MOV10	0.816
chr1	113055570	113056510	WNT2B	0.999
chr11	130766730	130768190	SNX19	0.764
chr11	130766730	130768190	SNX19	0.848
chr11	1320860	1321360	TOLLIP	0.786
chr11	1320860	1321360	TOLLIP-AS1	0.823
chr1	113242600	113242840	MOV10	0.756
chr1	113242600	113242840	RHOC	0.776
chr1	113242600	113242840	RHOC	0.922
chr1	113242600	113242840	RHOC	0.937
chr1	113242600	113242840	RHOC	0.998
chr1	113242960	113243030	MOV10	0.906
chr1	113242960	113243030	RHOC	0.927
chr1	113242960	113243030	RHOC	0.979
chr1	113242960	113243030	RHOC	0.997
chr1	113243370	113243740	RHOC	0.813
chr1	113243370	113243740	RHOC	0.874
chr1	113244340	113244940	RHOC	0.715
chr1	113244340	113244940	RHOC	0.733
chr1	113244340	113244940	MOV10	0.814
chr1	113244340	113244940	RHOC	0.896
chr1	113244340	113244940	RHOC	0.999
chr11	1325260	1325580	IGF2	0.701
chr11	1325260	1325580	TOLLIP	0.823
chr11	1325260	1325580	MOB2	0.899
chr11	133911240	133912230	THYN1	0.716
chr11	133911240	133912230	JAM3	0.828
chr11	133911240	133912230	JAM3	0.954
chr11	133920240	133921380	JAM3	0.832
chr11	133990810	133991370	JAM3	0.826
chr11	134009210	134009740	THYN1	0.823
chr11	134101230	134101520	THYN1	0.776
chr11	134101230	134101520	THYN1	0.81
chr11	134101550	134102570	THYN1	0.72
chr11	134210100	134210890	ACAD8	0.702
chr11	134210100	134210890	THYN1	0.714
chr11	134210100	134210890	VPS26B	0.838
chr11	14541540	14541840	PSMA1	0.74
chr1	114760920	114761970	OLFML3	0.715
chr1	114760920	114761970	OLFML3	0.828
chr11	1479240	1480420	MOB2	0.833
chr11	1479240	1480420	LOC171391	0.883
chr11	1480460	1481720	LOC171391	0.915
chr11	1507120	1507670	CD81	0.711
chr11	1524220	1524810	MOB2	0.822
chr11	1524220	1524810	LOC171391	0.836
chr1	115741600	115741930	NGF	0.826
chr1	115856480	115857280	NGF	0.701
chr1	115872400	115872930	NGF	0.956
chr1	115873060	115874100	NGF	0.76
chr1	115906180	115907900	BCAS2	0.76
chr1	115993080	115993760	VANGL1	0.782
chr1	115993080	115993760	NRAS	0.827
chr11	16942550	16943040	PIK3C2A	0.737
chr1	116958300	116959150	ATP1A1	0.767
chr11	17374860	17375620	LOC105376575; NUCB2	0.705
chr11	18335610	18336030	GTF2H1	0.737
chr11	18335610	18336030	GTF2H1	0.896
chr11	18405240	18406450	LDHA	0.842
chr11	18405240	18406450	LDHA	0.978
chr1	11844680	11845200	AGTRAP	0.732
chr1	11844680	11845200	MTHFR	0.834
chr1	11844680	11845200	MTHFR	0.863
chr1	11844680	11845200	PLOD1	0.959
chr1	11845350	11845780	MTHFR	0.712
chr1	11845350	11845780	CLCN6	0.862
chr1	11850960	11851260	CLCN6	0.759
chr1	11850960	11851260	MTHFR	0.832
chr1	11850960	11851260	CLCN6	0.844
chr1	11851380	11852330	MFN2	0.757
chr1	11851380	11852330	FBXO44	0.774
chr1	11851380	11852330	CLCN6	0.866
chr1	11856460	11856870	CLCN6	0.821
chr1	11856460	11856870	MTHFR	0.904
chr1	11856460	11856870	MTHFR	0.998
chr1	11857560	11858200	CLCN6	0.983
chr1	11857560	11858200	MTHFR	0.983
chr1	11857560	11858200	CLCN6	0.988
chr11	18722740	18722940	TMEM86A	0.971
chr11	18741980	18743080	SPTY2D1	0.797
chr11	18743220	18743450	SPTY2D1	0.819
chr11	18743590	18743860	SPTY2D1	0.75
chr1	11967650	11969430	LOC102724984; KIAA2013	0.764
chr1	11967650	11969430	PLOD1	0.951
chr1	119701500	119702350	LOC101929147	0.894
chr1	119701500	119702350	WARS2	0.92
chr1	119702640	119702940	WARS2	0.781
chr11	1973440	1974010	CTSD	0.854
chr11	1973440	1974010	MRPL23	0.947
chr11	1974090	1975050	MRPL23	0.73
chr11	1975110	1976660	MRPL23	0.772
chr11	1978980	1980610	CDKN1C	0.943
chr11	1987800	1992020	CDKN1C	0.711
chr1	11994910	11995490	TARDBP	0.716
chr1	11994910	11995490	PLOD1	0.816
chr1	11994910	11995490	MIIP	0.862
chr1	11994910	11995490	FBXO44	0.881
chr1	11994910	11995490	LOC102724984; KIAA2013	0.891
chr11	20016340	20017220	HTATIP2	0.804
chr11	2003600	2004430	TOLLIP	0.722
chr11	2007310	2007810	H19	0.817
chr11	2007310	2007810	CTSD	0.845
chr11	2007880	2011050	H19	0.811
chr11	2007880	2011050	CTSD	0.864
chr1	120160740	120161670	ZNF697	0.736
chr1	120160740	120161670	FCGR1B	0.757
chr1	120173370	120175010	ZNF697	0.819
chr1	120217960	120218920	FCGR1B	0.759
chr1	120217960	120218920	PHGDH	0.903
chr1	120279890	120280610	PHGDH	0.895
chr1	120289520	120290590	ZNF697	0.816
chr1	120289520	120290590	PHGDH	0.828
chr11	20409320	20409560	HTATIP2	0.787
chr11	20409320	20409560	HTATIP2	0.934
chr1	12079610	12080550	PLOD1	0.783
chr1	12079610	12080550	PLOD1	0.801
chr1	12091460	12091770	MIIP	0.718
chr1	12091460	12091770	PLOD1	0.725
chr1	12092110	12093110	MTHFR	0.723
chr1	12092110	12093110	TNFRSF1B	0.833
chr1	12092110	12093110	MIIP	0.898
chr1	12092110	12093110	MIIP	0.967
chr1	120925100	120925380	FCGR1B	0.788
chr1	12094250	12094850	MIIP	0.735
chr1	12094250	12094850	MTHFR	0.774
chr1	12094250	12094850	MIIP	0.84
chr1	12111990	12112970	MTHFR	0.77
chr1	12111990	12112970	FBXO6	0.794
chr1	12111990	12112970	TNFRSF1B	0.964
chr11	2117500	2119550	IGF2	0.765
chr11	2117500	2119550	CD81	0.76
chr11	2117500	2119550	TOLLIP	0.777
chr11	2308260	2308740	TSSC4	0.748
chr11	2334990	2335710	H19	0.706
chr11	2334990	2335710	TSSC4	0.931
chr11	2335800	2337450	CD81	0.823
chr11	2404220	2405510	IGF2	0.71
chr11	2404220	2405510	CD81	0.864
chr11	2404220	2405510	TSSC4	0.936
chr1	12555650	12556160	TNFRSF1B	0.799
chr1	12588150	12588870	CLCN6	0.833
chr1	12599220	12601990	CLCN6	0.834
chr1	12616240	12617370	MTHFR	0.758
chr11	27033760	27034030	BDNF-AS	0.768
chr11	27222880	27224280	FIBIN	0.718
chr11	27222880	27224280	CCDC34	0.74
chr11	27302820	27304220	LIN7C	0.761
chr11	27413130	27413590	METTL15	0.753
chr11	27413130	27413590	CCDC34	0.846
chr11	27413130	27413590	BDNF-AS	0.861
chr11	27413670	27413990	METTL15	0.743
chr11	27413670	27413990	BDNF-AS	0.803
chr11	27413670	27413990	CCDC34	0.83
chr11	2761850	2764140	H19	0.733
chr11	2761850	2764140	CD81	0.838
chr11	2826090	2828350	KCNQ1	0.83
chr11	2837850	2839040	PHLDA2	0.784
chr11	2837850	2839040	H19	0.79
chr11	2845670	2848530	KCNQ1	0.91
chr11	2912000	2914110	NAP1L4	0.702
chr11	2912000	2914110	TSSC4	0.725
chr11	2912000	2914110	CDKN1C	0.919
chr11	2912000	2914110	CDKN1C	0.987
chr11	2912000	2914110	CDKN1C	0.995
chr1	1293100	1293830	ATAD3C	0.701
chr1	1293100	1293830	AURKAIP1	0.715
chr1	1293100	1293830	MRPL20	0.728
chr1	1293100	1293830	DVL1	0.803
chr1	1293100	1293830	PUSL1	0.922
chr11	3174470	3175110	TSSC4	0.701
chr11	3180630	3182350	OSBPL5	0.777
chr11	3180630	3182350	OSBPL5	0.937
chr11	320290	320560	SIGIRR	0.888
chr11	320290	320560	LRRC56	0.907
chr11	32447570	32449210	WT1	0.802
chr11	32447570	32449210	EIF3M	0.82
chr11	32447570	32449210	EIF3M	0.8
chr11	32447570	32449210	WT1	0.977
chr11	335460	337170	RIC8A	0.829
chr11	335460	337170	IFITM3	0.926
chr11	335460	337170	IFITM1	0.931
chr11	33711950	33713420	CD59	0.762
chr11	33713520	33714930	FBXO3	0.701
chr11	34074810	34075260	FBXO3	0.806
chr11	34127340	34127610	CAPRIN1	0.784
chr11	34176320	34177710	LMO2	0.706
chr11	34214020	34214920	CAT	0.793
chr11	34296270	34297070	CAPRIN1	0.918
chr11	3477040	3477310	RHOG	0.757
chr11	354930	356470	BET1L	0.737
chr11	354930	356470	IFITM3	0.811
chr11	354930	356470	IFITM2	0.832
chr11	36002090	36003030	LDLRAD3	0.93
chr11	36037180	36038600	LDLRAD3	0.729
chr11	36078590	36080100	COMMD9	0.723
chr11	36078590	36080100	COMMD9	0.835
chr11	36094530	36095480	COMMD9	0.9
chr11	36095570	36097000	COMMD9	0.939
chr11	36144840	36145610	COMMD9	0.736
chr11	36176120	36178080	COMMD9	0.753
chr11	36178670	36179060	COMMD9	0.716
chr11	36473710	36474410	COMMD9	0.953
chr1	13944980	13947150	PDPN	0.732
chr1	14140100	14141440	PRDM2	0.893
chr1	14274880	14277990	PDPN	0.702
chr11	43380660	43380920	TTC17	0.85
chr11	43926410	43927870	C11orf96	0.768
chr11	43927970	43928220	ALKBH3-AS1	0.702
chr11	43965430	43967150	ALKBH3-AS1	0.724
chr1	144012600	144014310	SRGAP2B	0.795
chr11	44014170	44015470	EXT2	0.752
chr11	44014170	44015470	ALKBH3-AS1	0.828
chr11	44051640	44053530	C11orf96	0.712
chr11	44053600	44055460	C11orf96	0.763
chr11	44291010	44291990	C11orf96	0.752
chr11	44541380	44542400	CD82	0.799
chr11	44765580	44766090	TSPAN18	0.775
chr11	44787440	44788820	C11orf96	0.938
chr11	44883150	44884430	EXT2	0.783
chr11	44914680	44915300	CHST1	0.724
chr11	44914680	44915300	TP53I11	0.814
chr11	44915320	44916430	CHST1	0.725
chr11	45175830	45177890	SLC35C1	0.739
chr11	45182420	45183890	TP53I11	0.851
chr11	45201320	45203310	PEX16	0.736
chr11	45201320	45203310	CHST1	0.778
chr11	45230430	45232810	CHST1	0.85
chr1	145262980	145263210	NOTCH2NL	0.713
chr1	145396620	145398280	PIAS3	0.798
chr1	145398640	145400100	PDE4DIP	0.851
chr1	145455000	145456240	POLR3GL	0.77
chr1	145477450	145477710	POLR3GL	0.781
chr11	45491330	45492640	PEX16	0.855
chr1	145507800	145507950	POLR3GL	0.703
chr1	145507800	145507950	PEX11B	0.732
chr1	145507800	145507950	PEX11B	0.751
chr11	45679790	45681390	TP53I11	0.726
chr11	45679790	45681390	CHST1	0.886
chr11	45766580	45767660	ATG13	0.723
chr11	45776840	45777450	SLC35C1	0.726
chr11	45869260	45869860	SLC35C1	0.713
chr11	45869260	45869860	MAPK8IP1	0.896
chr11	45873620	45874340	CHST1	0.783
chr11	45873620	45874340	CRY2	0.983
chr11	46015070	46015650	MAPK8IP1	0.899
chr11	46258740	46261290	MDK	0.747
chr11	46315200	46319100	MDK	0.753
chr11	4668560	4669070	TRIM21	0.786
chr11	4668560	4669070	OR51E1	0.937
chr11	46875780	46877520	C1QTNF4	0.706
chr11	46886740	46886940	ATG13	0.741
chr11	46886740	46886940	C11orf49	0.761
chr11	469090	470560	DRD4	0.701
chr11	469090	470560	PTDSS2	0.995
chr1	147070400	147072210	ACP6	0.704
chr1	1473860	1475060	MRPL20	0.724
chr1	1473860	1475060	SSU72	0.765
chr1	1473860	1475060	NADK	0.801
chr1	1473860	1475060	PUSL1	0.811
chr1	1473860	1475060	ATAD3C	0.813
chr1	1473860	1475060	CPTP	0.823
chr11	47430210	47431040	ARFGAP2	0.707
chr11	47430210	47431040	CELF1	0.723
chr11	47447540	47447760	SLC39A13	0.852
chr11	47447540	47447760	SLC39A13	0.889
chr1	1475170	1475350	NADK	0.711
chr1	1475170	1475350	SDF4	0.772
chr1	1475170	1475350	PUSL1	0.82
chr1	1475170	1475350	ATAD3A	0.898
chr11	47574140	47574540	SLC39A13	0.751
chr11	47574140	47574540	SLC39A13	0.831
chr11	47610750	47611210	MTCH2	0.729
chr11	47610750	47611210	NR1H3	0.816
chr11	47610750	47611210	PTPMT1	0.915
chr11	47610750	47611210	C1QTNF4	0.947
chr11	47658530	47659160	CELF1	0.801
chr11	47658530	47659160	PTPMT1	0.872
chr11	47658530	47659160	MTCH2	0.895
chr11	47663560	47663930	SLC39A13	0.73
chr11	47688660	47689120	SLC39A13	0.802
chr11	47869510	47869770	CELF1	0.754
chr1	149871230	149871560	HIST2H3D	0.749
chr1	149871230	149871560	HIST2H2AC	0.772
chr1	149871230	149871560	HIST2H2BE	0.804
chr1	149871230	149871560	SF3B4	0.944
chr1	149899440	149899620	BOLA1	0.724
chr1	149935850	149936140	HIST2H2BF	0.715
chr1	149935850	149936140	CTSS	0.842
chr1	149981270	149982390	CIART	0.817
chr1	150130890	150131010	ARNT	0.751
chr1	150130890	150131010	ADAMTSL4	0.804
chr1	150130890	150131010	PLEKHO1	0.876
chr1	150131830	150132550	PLEKHO1	0.927
chr1	150134290	150136020	ADAMTSL4	0.748
chr1	150134290	150136020	PLEKHO1	0.91
chr1	150274620	150275190	ECM1	0.742
chr1	150274620	150275190	MCL1	0.743
chr1	150274620	150275190	HIST2H3PS2	0.78
chr1	150274620	150275190	FAM63A	0.791
chr1	150274620	150275190	MCL1	0.792
chr1	150274620	150275190	CERS2	0.853
chr1	150294040	150294520	CIART	0.738
chr1	150524780	150525010	CIART	0.764
chr1	150524780	150525010	ENSA	0.777
chr1	150524780	150525010	MCL1	0.851
chr1	150524780	150525010	ECM1	0.881
chr1	150524780	150525010	ADAMTSL4	0.979
chr1	150533700	150535560	MCL1	0.896
chr1	150539790	150541440	GOLPH3L	0.704
chr1	150539790	150541440	POGZ	0.707
chr1	150539790	150541440	MCL1	0.717
chr1	150539790	150541440	APH1A	0.759
chr1	150576820	150577660	ENSA	0.813
chr1	150576820	150577660	MCL1	0.94
chr1	150582140	150582570	MCL1	0.704
chr1	150582140	150582570	CTSS	0.858
chr11	506120	506610	SIGIRR	0.703
chr11	506120	506610	PSMD13	0.849
chr1	150943000	150944060	CTSS	0.72
chr1	150943000	150944060	POGZ	0.732
chr1	150943000	150944060	CERS2	0.889
chr1	150943000	150944060	CERS2	0.952
chr1	1509490	1509860	AURKAIP1	0.712
chr1	1509490	1509860	NADK	0.807
chr1	151043410	151043930	FAM63A	0.704
chr1	151043410	151043930	VPS72	0.718
chr1	151043410	151043930	CDC42SE1	0.734
chr1	151043410	151043930	MLLT11	0.857
chr1	151103580	151104160	VPS72	0.705
chr1	151103580	151104160	C1orf56	0.727
chr1	151103580	151104160	SEMA6C	0.77
chr1	151103580	151104160	APH1A	0.791
chr1	151254870	151256100	PRUNE1	0.9
chr1	151282330	151282680	POGZ	0.764
chr1	151282330	151282680	POGZ	0.785
chr1	151282330	151282680	S100A10	0.865
chr1	151282730	151284790	PI4KB	0.704
chr1	151282730	151284790	POGZ	0.704
chr1	151282730	151284790	PIP5K1A	0.737
chr1	151282730	151284790	POGZ	0.745
chr1	151282730	151284790	PI4KB	0.758
chr1	151282730	151284790	POGZ	0.765
chr1	151282730	151284790	S100A10	0.891
chr1	151286630	151287440	CTSS	0.714
chr1	151286630	151287440	POGZ	0.763
chr1	151286630	151287440	S100A10	0.784
chr1	151319160	151319690	PI4KB	0.757
chr1	151319160	151319690	PI4KB	0.888
chr1	151339910	151340670	ENSA	0.747
chr1	151339910	151340670	SELENBP1	0.851
chr1	151340800	151341470	RFX5	0.734
chr1	151340800	151341470	SELENBP1	0.973
chr1	151342460	151343450	POGZ	0.747
chr1	151342460	151343450	RFX5	0.895
chr1	151344240	151345110	CTSS	0.723
chr1	151344240	151345110	VPS72	0.805
chr1	151372200	151372460	SELENBP1	0.755
chr1	151430400	151431620	POGZ	0.775
chr1	151512900	151513270	MRPL9	0.832
chr11	518390	519280	RNH1	0.891
chr11	518390	519280	PHRF1	0.896
chr11	518390	519280	LRRC56	0.933
chr1	151913510	151914360	S100A10	0.867
chr1	152008780	152009390	S100A10	0.708
chr1	152008780	152009390	FLG-AS1	0.736
chr1	152008780	152009390	S100A10	0.872
chr1	152008780	152009390	MRPL9	0.897
chr1	152020040	152020940	S100A11	0.81
chr1	15251070	15251300	TMEM51	0.757
chr1	15251070	15251300	KAZN	0.946
chr1	153193060	153194080	FLG-AS1	0.732
chr1	153478900	153481270	C1orf43	0.703
chr1	153478900	153481270	S100A16	0.884
chr1	153483420	153483790	DENND4B	0.708
chr1	153483420	153483790	C1orf43	0.757
chr1	153483420	153483790	S100A6	0.769
chr1	153483420	153483790	S100A16	0.894
chr1	153483420	153483790	UBAP2L	0.906
chr1	153505610	153507050	CHTOP	0.717
chr1	153505610	153507050	S100A13	0.728
chr1	153505610	153507050	S100A13	0.72
chr1	153505610	153507050	S100A4	0.81
chr1	153580940	153582500	S100A1	0.706
chr1	153580940	153582500	S100A13	0.786
chr1	153580940	153582500	S100A8	0.78
chr1	153580940	153582500	S100A6	0.792
chr1	153580940	153582500	NPR1	0.803
chr1	153580940	153582500	S100A16	0.987
chr1	153580940	153582500	S100A16	0.994
chr1	153584180	153585420	S100A16	0.827
chr1	153584180	153585420	S100A13	0.943
chr1	153584180	153585420	S100A16	0.955
chr1	153715140	153715700	INTS3	0.821
chr1	153715140	153715700	RAB13	0.838
chr1	153724370	153724750	UBE2Q1	0.712
chr1	153724370	153724750	RAB13	0.81
chr1	153724370	153724750	S100A6	0.843
chr1	153724370	153724750	CHTOP	0.903
chr1	153724370	153724750	INTS3	0.974
chr1	153724880	153725620	JTB	0.709
chr1	153724880	153725620	INTS3	0.722
chr1	153724880	153725620	SLC27A3	0.755
chr1	153724880	153725620	S100A6	0.844
chr1	153724880	153725620	RAB13	0.898
chr1	153755660	153756480	S100A8	0.743
chr1	153755660	153756480	SLC27A3	0.897
chr1	153761870	153763850	S100A4	0.718
chr1	153761870	153763850	SLC27A3	0.802
chr1	153761870	153763850	SHE	0.855
chr1	153761870	153763850	TDRD10	0.905
chr1	154300650	154301990	UBE2Q1	0.756
chr1	154300650	154301990	CRTC2	0.773
chr1	154325440	154325900	ATP8B2	0.766
chr1	154390690	154393110	EFNA1	0.709
chr1	154390690	154393110	TPM3	0.735
chr1	154390690	154393110	ADAR	0.807
chr1	154390690	154393110	IL6R	0.887
chr1	154908660	154909070	UBE2Q1	0.707
chr1	154908660	154909070	FLAD1	0.745
chr1	154975420	154977060	FLAD1	0.713
chr1	154975420	154977060	PBXIP1	0.851
chr1	155056610	155057570	PMVK	0.748
chr1	155056610	155057570	FLAD1	0.754
chr1	155056610	155057570	IL6R	0.819
chr1	155056610	155057570	EFNA3	0.839
chr1	155056610	155057570	SLC50A1	0.857
chr1	155108470	155108780	FAM189B	0.736
chr1	155108470	155108780	KRTCAP2	0.73
chr1	155108470	155108780	DPM3	0.998
chr1	15513730	15515110	KAZN	0.789
chr1	15513730	15515110	HSPB7	0.797
chr1	15513730	15515110	TMEM51	0.804
chr1	15513730	15515110	TMEM51	0.837
chr1	155196430	155196930	RUSC1	0.719
chr1	155196430	155196930	EFNA1	0.733
chr1	155196430	155196930	DPM3	0.806
chr1	155196430	155196930	FAM189B	0.881
chr1	155196430	155196930	SLC50A1	0.881
chr1	15537060	15537580	TMEM51	0.789
chr1	15539970	15540430	TMEM51	0.737
chr1	15539970	15540430	KAZN	0.807
chr1	15540600	15541390	KAZN	0.76
chr1	155903840	155904130	PMF1	0.781
chr1	155903840	155904130	SSR2	0.806
chr1	155903840	155904130	SSR2	0.854
chr1	155903840	155904130	ARHGEF2	0.935
chr1	155938520	155938940	ARHGEF2	0.727
chr1	155938520	155938940	SSR2	0.82
chr1	155938520	155938940	DAP3	0.834
chr1	155938520	155938940	ARHGEF2	0.935
chr1	155944470	155945060	ARHGEF2	0.743
chr1	155944470	155945060	SSR2	0.799
chr1	155944470	155945060	ARHGEF2	0.979
chr1	155946360	155946980	ISG20L2	0.76
chr1	155946360	155946980	SEMA4A	0.81
chr1	155946360	155946980	ARHGEF2	0.875
chr1	155946360	155946980	SMG5	0.885
chr1	155947220	155947860	KIAA0907	0.845
chr1	155947220	155947860	ARHGEF2	0.983
chr1	156060580	156060900	FAM189B	0.787
chr1	156060580	156060900	ARHGEF2	0.788
chr1	156066480	156067260	SSR2	0.745
chr1	156066480	156067260	TMEM79	0.841
chr1	156066480	156067260	LMNA	0.876
chr1	156071750	156077530	SSR2	0.71
chr1	156071750	156077530	NAXE	0.751
chr1	156071750	156077530	SMG5	0.751
chr1	156071750	156077530	ARHGEF2	0.757
chr1	156071750	156077530	SSR2	0.789
chr1	156071750	156077530	LMNA	0.792
chr1	156071750	156077530	CCT3	0.825
chr1	156071750	156077530	LAMTOR2	0.833
chr1	156071750	156077530	UBQLN4	0.844
chr1	156085070	156086130	SLC25A44	0.738
chr1	156085070	156086130	ARHGEF2	0.793
chr1	156096020	156096520	MEF2D	0.757
chr1	156096020	156096520	UBQLN4	0.88
chr1	156096020	156096520	SEMA4A	0.897
chr1	156096020	156096520	LMNA	0.902
chr1	156096020	156096520	LMNA	0.971
chr1	156096710	156097260	UBQLN4	0.709
chr1	156096710	156097260	MEF2D	0.756
chr1	156096710	156097260	KIAA0907	0.781
chr1	156096710	156097260	LMNA	0.829
chr1	156096710	156097260	SEMA4A	0.897
chr1	156096710	156097260	LMNA	0.95
chr1	156097550	156097920	MEF2D	0.708
chr1	156097550	156097920	LMNA	0.768
chr1	156097550	156097920	SEMA4A	0.791
chr1	156097550	156097920	LAMTOR2	0.801
chr1	156097550	156097920	LMNA	0.947
chr1	156098040	156099500	KIAA0907	0.704
chr1	156098040	156099500	CCT3	0.723
chr1	156098040	156099500	MEX3A	0.728
chr1	156098040	156099500	SEMA4A	0.849
chr1	156098040	156099500	LMNA	0.877
chr1	156099540	156100400	SSR2	0.786
chr1	156099540	156100400	LMNA	0.811
chr1	156099540	156100400	LMNA	0.854
chr1	156100560	156100730	LMNA	0.941
chr1	156130820	156130980	RHBG	0.714
chr1	156130820	156130980	LMNA	0.77
chr1	156130820	156130980	SMG5	0.793
chr1	156130820	156130980	PMF1	0.829
chr1	156182970	156183660	ARHGEF2	0.767
chr1	156182970	156183660	SLC25A44	0.873
chr1	156186210	156186670	PMF1	0.702
chr1	156186210	156186670	SMG5	0.732
chr1	156186210	156186670	KIAA0907	0.761
chr1	156186210	156186670	MEF2D	0.828
chr1	156186210	156186670	PMF1	0.843
chr1	156341180	156341640	MEX3A	0.813
chr1	156341680	156342230	SLC25A44	0.704
chr1	156341680	156342230	ARHGEF11	0.728
chr1	156341680	156342230	MEF2D	0.745
chr1	156341680	156342230	RHBG	0.996
chr1	156343090	156343760	PMF1	0.753
chr1	156426120	156427700	MEF2D	0.707
chr1	156426120	156427700	NAXE	0.775
chr1	156426120	156427700	RHBG	0.917
chr1	156445030	156446280	MEF2D	0.731
chr1	156445030	156446280	HDGF	0.83
chr1	156447000	156447650	HDGF	0.841
chr1	156468520	156470270	SMG5	0.827
chr1	156480630	156481200	GLMP	0.767
chr1	156482810	156483350	HAPLN2	0.811
chr1	156482810	156483350	SMG5	0.822
chr1	156482810	156483350	MEF2D	0.881
chr1	156482810	156483350	MEF2D	0.891
chr1	156482810	156483350	MEF2D	0.968
chr1	156629410	156630530	HAPLN2	0.756
chr1	156629410	156630530	NES	0.829
chr1	156631160	156631490	HAPLN2	0.735
chr1	156631160	156631490	MRPL24	0.768
chr1	156659370	156659720	PMF1	0.725
chr1	156659370	156659720	HDGF	0.743
chr1	156659370	156659720	MRPL24	0.749
chr1	156659370	156659720	MRPL24	0.774
chr1	156659370	156659720	ISG20L2	0.823
chr1	156659370	156659720	HAPLN2	0.953
chr1	156659370	156659720	NES	0.967
chr1	156716220	156719780	MEF2D	0.701
chr1	156716220	156719780	NES	0.757
chr1	156716220	156719780	HDGF	0.767
chr1	156716220	156719780	HDGF	0.863
chr1	156716220	156719780	MRPL24	0.867
chr1	156716220	156719780	MRPL24	0.884
chr1	156720020	156721140	ISG20L2	0.717
chr1	156720020	156721140	MRPL24	0.831
chr1	156822130	156822780	NES	0.723
chr1	156822130	156822780	LMNA	0.76
chr1	156863630	156865600	PRCC	0.723
chr1	156863630	156865600	PMF1	0.756
chr1	156863630	156865600	ETV3	0.894
chr1	156866290	156868230	SLC25A44	0.723
chr1	156866290	156868230	ETV3	0.814
chr1	156866290	156868230	HAPLN2	0.878
chr1	156866290	156868230	PEAR1	0.895
chr1	156873820	156874530	ARHGEF2	0.723
chr1	156873820	156874530	PEAR1	0.763
chr1	156873820	156874530	MRPL24	0.789
chr1	156873820	156874530	PRCC	0.907
chr1	156873820	156874530	PMF1	0.908
chr1	15696990	15698850	KAZN	0.844
chr1	157059970	157060870	ETV3	0.75
chr1	157059970	157060870	ISG20L2	0.859
chr1	157059970	157060870	RHBG	0.969
chr11	57078040	57080000	SERPING1	0.715
chr11	57078040	57080000	TNKS1BP1	0.811
chr11	57089100	57089260	SLC43A1	0.73
chr11	57089100	57089260	SERPING1	0.757
chr11	57089420	57092310	ZDHHC5	0.709
chr11	57089420	57092310	CTNND1	0.739
chr11	57089420	57092310	SSRP1	0.773
chr11	57193860	57194060	TMX2	0.75
chr11	57194130	57194350	TMX2	0.71
chr11	57194130	57194350	SERPING1	0.722
chr11	57266850	57268250	SERPING1	0.707
chr11	57266850	57268250	MED19	0.728
chr11	57365800	57366460	SLC43A1	0.723
chr11	57365800	57366460	SERPING1	0.756
chr11	57365800	57366460	UBE2L6	0.764
chr11	57365800	57366460	CTNND1	0.797
chr11	57413540	57413760	SERPING1	0.716
chr11	57413540	57413760	SERPING1	0.814
chr11	57413540	57413760	CTNND1	0.832
chr11	57413540	57413760	TMX2	0.886
chr11	57413540	57413760	ZDHHC5	0.906
chr11	57413540	57413760	CLP1	0.935
chr11	57435660	57436270	CLP1	0.719
chr11	57435660	57436270	SERPING1	0.825
chr11	57435660	57436270	SERPING1	0.895
chr11	57545470	57546500	TIMM10	0.714
chr11	57545470	57546500	CTNND1	0.723
chr11	57545470	57546500	TIMM10	0.781
chr11	57545470	57546500	CTNND1	0.804
chr11	57567910	57568430	UBE2L6	0.783
chr11	57567910	57568430	TIMM10	0.857
chr1	157971820	157973570	KIRREL	0.864
chr1	158005390	158006070	KIRREL	0.89
chr1	158968540	158969680	IFI16	0.867
chr1	1590370	1590730	SSU72	0.729
chr1	1590370	1590730	NADK	0.751
chr1	1590370	1590730	CDK11B	0.79
chr11	59333130	59334120	PATL1	0.813
chr11	59523110	59523860	PATL1	0.837
chr1	160086530	160087960	VANGL2	0.794
chr1	160086530	160087960	PEA15	0.853
chr1	16017970	16018290	PLEKHM2	0.876
chr1	16029260	16030950	HSPB7	0.719
chr1	16030980	16031640	PLEKHM2	0.744
chr1	16030980	16031640	DNAJC16	0.845
chr11	60645700	60646540	CCDC86	0.71
chr11	60645700	60646540	MYRF	0.941
chr11	60681740	60682610	TMEM109	0.98
chr11	60718130	60718460	PRPF19	0.716
chr11	60718130	60718460	TMEM109	0.885
chr1	160881160	160882200	F11R	0.712
chr1	160881160	160882200	NDUFS2	0.833
chr1	160881160	160882200	FCGR2C	0.981
chr11	60897140	60897720	FADS1	0.727
chr11	60897140	60897720	VWCE	0.779
chr11	60897140	60897720	TMEM138	0.846
chr11	60927720	60928860	RAB3IL1	0.754
chr11	61112330	61112730	VPS37C	0.702
chr11	61112330	61112730	SDHAF2	0.727
chr11	61112330	61112730	CPSF7	0.745
chr11	61112330	61112730	DDB1	0.842
chr11	61112840	61112930	TKFC	0.701
chr11	61112840	61112930	SDHAF2	0.738
chr11	61112840	61112930	TMEM138	0.841
chr11	61113420	61113820	SDHAF2	0.701
chr11	61113420	61113820	DDB1	0.807
chr11	61113420	61113820	TKFC	0.907
chr11	61113420	61113820	TMEM138	0.916
chr1	161123910	161124010	USP21	0.851
chr1	161123910	161124010	USP21	0.931
chr11	61145980	61146720	SDHAF2	0.742
chr11	61145980	61146720	TMEM216	0.822
chr1	161176130	161176190	TOMM40L	0.817
chr1	161176390	161177750	PFDN2	0.734
chr1	161176390	161177750	ADAMTS4	0.747
chr1	161176390	161177750	ADAMTS4	0.816
chr1	161176390	161177750	TOMM40L	0.95
chr1	161176390	161177750	FCER1G	0.978
chr1	16118510	16118920	KAZN	0.708
chr1	16118510	16118920	CASP9	0.792
chr1	16118510	16118920	FBLIM1	0.867
chr1	161235730	161236410	FCGR2A; FCGR2C	0.712
chr1	161235730	161236410	PCP4L1	0.721
chr1	161235730	161236410	FCER1G	0.741
chr1	161235730	161236410	B4GALT3	0.769
chr1	161235730	161236410	F11R	0.818
chr1	161235730	161236410	ADAMTS4	0.861
chr1	161235730	161236410	SDHC	0.937
chr1	16125550	16127220	SPEN	0.723
chr1	16125550	16127220	CASP9	0.868
chr11	61307960	61308950	RAB3IL1	0.708
chr11	61307960	61308950	FADS2	0.774
chr11	61307960	61308950	DDB1	0.77
chr11	61307960	61308950	CCDC86	0.797
chr11	61309070	61310240	CPSF7	0.813
chr1	161368800	161370400	PCP4L1	0.723
chr1	161368800	161370400	SDHC	0.877
chr11	61370290	61371000	FTH1	0.825
chr11	61492810	61493460	RAB3IL1	0.881
chr11	61492810	61493460	LRRN4CL	0.966
chr11	61492810	61493460	FTH1	0.977
chr11	61493560	61494600	MYRF	0.741
chr11	61493560	61494600	RAB3IL1	0.825
chr11	61493560	61494600	FTH1	0.951
chr11	61493560	61494600	LRRN4CL	0.965
chr11	61494800	61495620	RAB3IL1	0.746
chr11	61494800	61495620	FTH1	0.914
chr11	61536790	61537710	B3GAT3	0.734
chr11	61544350	61544730	FADS1	0.785
chr11	61544350	61544730	FTH1	0.878
chr11	61544350	61544730	FADS2	0.8
chr11	61638540	61639220	FADS1	0.748
chr11	61638540	61639220	LRRC10B	0.798
chr11	61638540	61639220	FADS3	0.926
chr11	61675780	61677270	FADS3	0.873
chr11	61675780	61677270	RAB3IL1	0.924
chr11	61677480	61677890	FADS2	0.706
chr11	61677480	61677890	FTH1	0.715
chr11	61677480	61677890	FADS1	0.774
chr11	61677480	61677890	FADS2	0.798
chr11	61677480	61677890	RAB3IL1	0.827
chr11	61677480	61677890	MTA2	0.907
chr11	61677480	61677890	FADS3	0.929
chr11	61677480	61677890	RAB3IL1	0.941
chr11	61677980	61680040	GANAB	0.702
chr11	61677980	61680040	FADS2	0.727
chr11	61677980	61680040	MTA2	0.731
chr11	61677980	61680040	RAB3IL1	0.81
chr11	61677980	61680040	FADS3	0.8
chr11	61677980	61680040	RAB3IL1	0.929
chr1	161695880	161696490	FCRLB	0.725
chr1	161696780	161697030	ATF6	0.892
chr11	61722670	61723130	UBXN1	0.721
chr11	61722670	61723130	FTH1	0.805
chr11	61722670	61723130	FTH1	0.831
chr11	61722670	61723130	RAB3IL1	0.841
chr11	61722670	61723130	RAB3IL1	0.857
chr11	61722670	61723130	BEST1	0.937
chr11	61768980	61769920	INTS5	0.736
chr11	61768980	61769920	FADS3	0.783
chr11	61792960	61793520	BSCL2	0.711
chr11	61792960	61793520	NXF1	0.759
chr11	61872200	61873720	VWCE	0.736
chr1	16211860	16213360	FBLIM1	0.85
chr11	62165470	62166570	SLC3A2	0.767
chr11	62165470	62166570	UQCC3	0.871
chr11	62166680	62170670	MTA2	0.749
chr11	62186620	62187750	UBXN1	0.716
chr11	62186620	62187750	LRRN4CL	0.853
chr11	62207290	62208360	MYRF	0.74
chr11	62207290	62208360	B3GAT3	0.789
chr11	62211090	62213990	AHNAK	0.708
chr11	62211090	62213990	ROM1	0.73
chr11	62211090	62213990	TUT1	0.817
chr11	62211090	62213990	LRRN4CL	0.851
chr11	62211090	62213990	MTA2	0.907
chr11	62305510	62307690	UQCC3	0.719
chr11	62305510	62307690	ROM1	0.751
chr11	62305510	62307690	MTA2	0.773
chr11	62305510	62307690	AHNAK	0.805
chr11	62309930	62314130	B3GAT3	0.714
chr11	62309930	62314130	AHNAK	0.984
chr11	62413410	62414030	EML3	0.71
chr11	62413410	62414030	AHNAK	0.753
chr11	62413410	62414030	INTS5	0.855
chr11	62413410	62414030	B3GAT3	0.873
chr11	62413410	62414030	C11orf98	0.979
chr11	62456550	62456890	FTH1	0.721
chr11	62456550	62456890	UBXN1	0.738
chr11	62456550	62456890	FADS2	0.756
chr11	62456550	62456890	UQCC3	0.794
chr11	62456550	62456890	MTA2	0.805
chr11	62456550	62456890	TMEM223	0.842
chr11	62456550	62456890	EML3	0.88
chr11	62456550	62456890	UBXN1	0.895
chr11	62521190	62521430	TMEM223	0.727
chr11	62521190	62521430	MTA2	0.907
chr1	162531570	162532080	UAP1	0.923
chr1	162531570	162532080	UAP1	0.987
chr11	62538960	62539780	STX5	0.742
chr11	62538960	62539780	UBXN1	0.805
chr11	62538960	62539780	TMEM223	0.853
chr11	62538960	62539780	UBXN1	0.858
chr11	62572160	62572800	EML3	0.715
chr11	62572160	62572800	EEF1G	0.774
chr11	62572160	62572800	TMEM179B	0.77
chr11	62572160	62572800	EEF1G	0.89
chr11	62598740	62599430	GANAB	0.771
chr11	62598740	62599430	TMEM223	0.806
chr11	62598740	62599430	SLC3A2	0.971
chr11	62606900	62606980	SLC3A2	0.761
chr11	62606900	62606980	HNRNPUL2	0.772
chr11	62607130	62607550	HNRNPUL2	0.744
chr11	62607130	62607550	MTA2	0.764
chr11	62607130	62607550	SLC3A2	0.846
chr1	162642950	162643290	DUSP12	0.737
chr1	162642950	162643290	HSD17B7	0.866
chr1	162648150	162648700	UAP1	0.773
chr1	162648150	162648700	RGS4	0.779
chr1	162648150	162648700	UHMK1	0.848
chr1	162648150	162648700	DUSP12	0.855
chr1	162665940	162666900	RGS4	0.796
chr1	16288800	16289550	PLEKHM2	0.741
chr11	63257330	63257710	PLCB3	0.726
chr11	63257330	63257710	RTN3	0.72
chr11	63257330	63257710	PPP1R14B	0.774
chr11	63257330	63257710	TMEM223	0.81
chr11	63257840	63258350	PLCB3	0.734
chr11	63257840	63258350	PPP1R14B	0.774
chr11	63257840	63258350	TMEM223	0.941
chr11	6336990	6337430	PRKCDBP	0.897
chr11	6336990	6337430	PRKCDBP	0.956
chr11	63375700	63376230	ATL3	0.753
chr11	63375700	63376230	LRRN4CL	0.833
chr11	63375700	63376230	PLA2G16	0.932
chr11	63375700	63376230	PLA2G16	0.951
chr11	63375700	63376230	PLA2G16	0.994
chr11	63376270	63379220	LRRN4CL	0.739
chr11	63376270	63379220	PLA2G16	0.876
chr11	63376270	63379220	PLA2G16	0.982
chr11	63380920	63381470	C11orf84	0.804
chr11	63380920	63381470	RTN3	0.978
chr11	6339660	6340170	FAM160A2	0.779
chr11	6340800	6341320	FAM160A2	0.711
chr11	6340800	6341320	FAM160A2	0.725
chr11	63531340	63531500	RTN3	0.71
chr11	63531340	63531500	PLCB3	0.727
chr11	63531340	63531500	C11orf84	0.779
chr11	63531340	63531500	RTN3	0.785
chr11	63531340	63531500	RARRES3	0.823
chr11	63531340	63531500	PPP1R14B	0.842
chr11	63531340	63531500	TMEM223	0.893
chr11	63531340	63531500	ATL3	0.895
chr11	63531340	63531500	C11orf95	0.993
chr11	63532070	63532330	C11orf84	0.701
chr11	63532070	63532330	RTN3	0.717
chr11	63532070	63532330	PLCB3	0.733
chr11	63532070	63532330	PLA2G16	0.792
chr11	63532070	63532330	PPP1R14B	0.815
chr11	63532070	63532330	TMEM223	0.828
chr11	63532070	63532330	RTN3	0.878
chr11	63532070	63532330	C11orf95	0.95
chr11	63532730	63533270	PPP1R14B	0.735
chr11	63532730	63533270	PLA2G16	0.738
chr11	63532730	63533270	ATL3	0.775
chr11	63532730	63533270	OTUB1	0.78
chr11	63532730	63533270	RTN3	0.796
chr11	63532730	63533270	RARRES3	0.873
chr11	63532730	63533270	C11orf84	0.908
chr11	63532730	63533270	RTN3	0.94
chr11	63532730	63533270	RTN3	0.95
chr11	63533780	63535950	RTN3	0.766
chr11	63533780	63535950	MARK2	0.795
chr11	63533780	63535950	RTN3	0.879
chr11	63675380	63675730	C11orf84	0.753
chr11	63675380	63675730	RCOR2	0.795
chr11	63675380	63675730	ATL3	0.818
chr11	63675770	63676340	RCOR2	0.703
chr11	63675770	63676340	C11orf84	0.718
chr11	63675770	63676340	VEGFB	0.742
chr11	63675770	63676340	RTN3	0.745
chr11	63675770	63676340	ATL3	0.888
chr11	63742270	63742670	PPP1R14B	0.811
chr11	63742270	63742670	NAA40	0.871
chr11	63742270	63742670	PLCB3	0.897
chr11	63742270	63742670	OTUB1	0.937
chr11	63742270	63742670	OTUB1	0.963
chr11	63774580	63775980	OTUB1	0.774
chr11	63774580	63775980	STIP1	0.809
chr11	63774580	63775980	BAD	0.816
chr11	63774580	63775980	COX8A	0.842
chr11	63774580	63775980	STIP1	0.894
chr11	63915440	63916710	RTN3	0.715
chr11	63915440	63916710	PLCB3	0.748
chr11	63915440	63916710	VEGFB	0.819
chr11	63920880	63922000	STIP1	0.724
chr11	63920880	63922000	FKBP2	0.765
chr11	63920880	63922000	BAD	0.784
chr11	63920880	63922000	TRPT1	0.792
chr11	63920880	63922000	PLCB3	0.801
chr11	63975030	63975260	OTUB1	0.801
chr11	63975030	63975260	VEGFB	0.916
chr11	63975030	63975260	DNAJC4	0.931
chr11	64019410	64020140	VEGFB	0.709
chr11	64019410	64020140	TRPT1	0.715
chr11	64019410	64020140	TRMT112	0.771
chr11	64019410	64020140	BAD	0.78
chr11	64019410	64020140	PPP1R14B	0.797
chr11	64019410	64020140	STIP1	0.859
chr11	64019410	64020140	PPP1R14B	0.985
chr11	64036920	64037300	MACROD1	0.745
chr11	64036920	64037300	TRMT112	0.823
chr11	64036920	64037300	VEGFB	0.86
chr11	64036920	64037300	PPP1R14B	0.872
chr11	64036920	64037300	BAD	0.962
chr11	64037810	64038710	VEGFB	0.742
chr11	64037810	64038710	VEGFB	0.758
chr11	64037810	64038710	TRMT112	0.799
chr11	64037810	64038710	PPP1R14B	0.809
chr11	64037810	64038710	STIP1	0.86
chr11	64037810	64038710	BAD	0.941
chr11	64037810	64038710	BAD	0.964
chr11	64038840	64039080	BAD	0.767
chr11	64038840	64039080	VEGFB	0.787
chr11	64038840	64039080	MACROD1	0.78
chr11	64038840	64039080	STIP1	0.847
chr11	64038840	64039080	PLCB3	0.875
chr11	64038840	64039080	PPP1R14B	0.936
chr11	64333930	64335070	STIP1	0.701
chr11	64333930	64335070	DPF2	0.726
chr11	64333930	64335070	C11orf84	0.83
chr11	64375560	64376770	VEGFB	0.702
chr11	64375560	64376770	NRXN2	0.903
chr11	64385600	64387760	SF1	0.724
chr11	64385600	64387760	NRXN2	0.882
chr11	64795110	64795490	FAU	0.722
chr11	64795110	64795490	TM7SF2	0.736
chr11	64795110	64795490	PPP2R5B	0.789
chr11	64795110	64795490	ZNHIT2	0.79
chr11	64863950	64864470	VPS51	0.706
chr11	64863950	64864470	ZFPL1	0.821
chr11	64871050	64871270	TM7SF2	0.714
chr11	64871050	64871270	ZFPL1	0.815
chr11	64871420	64872050	TM7SF2	0.791
chr11	64872190	64872770	FKBP2	0.73
chr11	64872190	64872770	TM7SF2	0.937
chr11	64872940	64873970	MRPL49	0.739
chr11	64872940	64873970	SYVN1	0.765
chr11	64872940	64873970	SYVN1	0.815
chr11	6490150	6490920	ARFIP2	0.703
chr11	6490150	6490920	TRIM3	0.779
chr11	6490150	6490920	TIMM10B	0.925
chr1	16502100	16502820	EPHA2	0.755
chr11	65057800	65061060	CDC42EP2	0.751
chr11	65057800	65061060	POLA2	0.771
chr11	65057800	65061060	CDC42EP2	0.976
chr11	65061110	65061620	SYVN1	0.84
chr11	65061730	65062010	SYVN1	0.722
chr11	65061730	65062010	CDC42EP2	0.835
chr11	65065430	65067230	POLA2	0.758
chr11	65065430	65067230	CDC42EP2	0.764
chr11	65065430	65067230	FRMD8	0.824
chr11	65065430	65067230	FRMD8	0.831
chr11	65065430	65067230	CDC42EP2	0.957
chr11	65068930	65070160	ATG2A	0.726
chr11	65068930	65070160	SSSCA1	0.741
chr1	16507270	16509380	ARHGEF19	0.811
chr1	16507270	16509380	EPHA2	0.856
chr11	65082430	65085380	DPF2	0.821
chr11	65082430	65085380	SYVN1	0.826
chr11	65133830	65134470	FAU	0.711
chr11	65133830	65134470	FRMD8	0.758
chr11	65133830	65134470	SYVN1	0.763
chr11	65133830	65134470	FRMD8	0.83
chr1	16514150	16514640	EPHA2	0.706
chr1	16514150	16514640	ARHGEF19	0.913
chr11	65222080	65223140	LTBP3	0.703
chr11	65222080	65223140	MALAT1	0.707
chr11	65222080	65223140	CDC42EP2	0.826
chr11	65222080	65223140	C11orf68	0.876
chr11	65222080	65223140	SSSCA1	0.898
chr11	65238690	65240030	MALAT1	0.702
chr11	65238690	65240030	RNASEH2C	0.762
chr11	65238690	65240030	NEAT1	0.79
chr11	65238690	65240030	FRMD8	0.947
chr11	65240160	65240280	RNASEH2C	0.723
chr11	65240160	65240280	CDC42EP2	0.746
chr11	65240160	65240280	SSSCA1	0.757
chr11	65240160	65240280	FRMD8	0.769
chr11	65240160	65240280	NEAT1	0.822
chr11	65240160	65240280	MALAT1	0.865
chr11	65244110	65245610	FRMD8	0.743
chr11	65244110	65245610	FAM89B	0.795
chr11	65244110	65245610	CDC42EP2	0.835
chr11	65245880	65247640	FAM89B	0.725
chr11	65245880	65247640	PCNX3	0.737
chr11	65245880	65247640	FAM89B	0.744
chr11	65245880	65247640	MALAT1	0.819
chr11	65253940	65255230	MALAT1	0.71
chr11	65253940	65255230	MUS81	0.76
chr11	65253940	65255230	CDC42EP2	0.823
chr11	65296340	65298060	EHBP1L1	0.732
chr11	65296340	65298060	YIF1A	0.746
chr11	65296340	65298060	LTBP3	0.758
chr11	65296340	65298060	LTBP3	0.811
chr11	65296340	65298060	RELA	0.863
chr11	65296340	65298060	FRMD8	0.86
chr11	65296340	65298060	PCNX3	0.913
chr11	65308090	65308340	FRMD8	0.706
chr11	65308090	65308340	LTBP3	0.734
chr11	65308090	65308340	MALAT1	0.737
chr11	65308090	65308340	MAP3K11	0.743
chr11	65308090	65308340	CDC42EP2	0.79
chr11	65308090	65308340	POLA2	0.878
chr11	65308090	65308340	LTBP3	0.999
chr1	16532580	16532670	SPEN	0.712
chr1	16532840	16533440	RSG1	0.743
chr1	16532840	16533440	SPEN	0.787
chr11	65374280	65374740	DPF2	0.793
chr11	65374280	65374740	FRMD8	0.801
chr11	65374280	65374740	FIBP	0.82
chr11	65374280	65374740	SSSCA1	0.928
chr11	65374280	65374740	SSSCA1	0.937
chr11	65374980	65375110	FIBP	0.705
chr11	65374980	65375110	EIF1AD	0.74
chr11	65374980	65375110	FAM89B	0.779
chr11	65374980	65375110	SSSCA1	0.796
chr11	65374980	65375110	MAP3K11	0.999
chr11	65418390	65419060	C11orf68	0.779
chr11	65418390	65419060	C11orf68	0.827
chr11	65418390	65419060	RELA	0.914
chr11	65419120	65421070	C11orf68	0.821
chr11	65419120	65421070	RELA	0.878
chr11	65419120	65421070	RELA	0.944
chr11	65479920	65480240	RNASEH2C	0.827
chr11	65487890	65488060	SIPA1	0.739
chr11	65487890	65488060	AP5B1	0.749
chr11	65638900	65639440	CFL1	0.705
chr11	65638900	65639440	FIBP	0.721
chr11	65638900	65639440	CCDC85B	0.725
chr11	65638900	65639440	MUS81	0.791
chr11	65638900	65639440	DRAP1	0.873
chr11	65638900	65639440	CFL1	0.958
chr11	65639480	65639710	FIBP	0.746
chr11	65639480	65639710	FIBP	0.765
chr11	65639480	65639710	MUS81	0.833
chr11	65639480	65639710	C11orf68	0.857
chr11	65639480	65639710	B4GAT1	0.868
chr11	65639480	65639710	CFL1	0.87
chr11	65639830	65640150	FIBP	0.702
chr11	65639830	65640150	CCS	0.711
chr11	65639830	65640150	CCDC85B	0.74
chr11	65639830	65640150	FIBP	0.753
chr11	65639830	65640150	C11orf68	0.773
chr11	65639830	65640150	MUS81	0.87
chr11	65639830	65640150	SART1	0.909
chr1	165797170	165797240	TMCO1	0.824
chr1	165797310	165797770	ALDH9A1	0.745
chr1	165797840	165798000	ALDH9A1	0.707
chr1	165798130	165798420	TMCO1	0.747
chr11	65886770	65887560	YIF1A	0.706
chr11	6598030	6598660	ILK	0.702
chr11	66025360	66026020	FIBP	0.803
chr11	66175900	66176660	MRPL11	0.887
chr11	66384530	66385100	B4GAT1	0.779
chr11	66384530	66385100	MRPL11	0.815
chr11	66406220	66407160	RBM4	0.801
chr11	66444560	66445240	PC	0.735
chr11	665100	666220	IRF7	0.735
chr11	665100	666220	PHRF1	0.759
chr11	665100	666220	TOLLIP	0.762
chr11	665100	666220	TMEM80	0.767
chr11	6656420	6657290	DCHS1	0.935
chr11	66673740	66674800	LRFN4	0.701
chr11	66725630	66725790	YIF1A	0.756
chr11	66725630	66725790	KDM2A	0.78
chr1	166845040	166845400	POGK	0.706
chr1	16693800	16694610	ARHGEF19	0.703
chr11	67065730	67065920	SSH3	0.93
chr11	67065730	67065920	SSH3	0.953
chr11	67071160	67071580	KDM2A	0.714
chr11	67071160	67071580	GSTP1	0.863
chr11	67071620	67072240	KDM2A	0.734
chr11	67071620	67072240	POLD4	0.738
chr11	67071620	67072240	GSTP1	0.915
chr11	67133100	67134930	CORO1B	0.711
chr11	67133100	67134930	POLD4	0.841
chr11	67133100	67134930	TBC1D10C	0.962
chr11	67137080	67138840	CLCF1	0.743
chr11	67137080	67138840	CORO1B	0.815
chr11	67138880	67140100	CHKA	0.714
chr11	67138880	67140100	POLD4	0.775
chr11	67140130	67140990	CORO1B	0.713
chr11	67140130	67140990	PPP1CA	0.841
chr11	67250730	67251030	KDM2A	0.859
chr11	67250730	67251030	AIP	0.973
chr11	67396520	67397190	AIP	0.704
[truncated: 12,853 more rows]
