# Supplementary material for: Integrative analysis to identify oncogenic gene expression changes associated with copy number variations of enhancer in ovarian cancer
Source: Oncotarget. 2017 Sep 23;8(53):91558–67. doi: 10.18632/oncotarget.21227 (PMC5710946; doi:10.18632/oncotarget.21227)
Supplement: Supplementary file 5 [file oncotarget-08-91558-s005.xls]

## Sheet: Sheet1
Supplementary Table 4: The functional analysis results of 64 genes from high confidence enhancer regulation with
Category	ID	p-value	q-value FDR B&H	Hit Count in Query List	Hit in Query List
Cytoband	19p13.2	1.863e-11	5.96e-10	10	TYK2,ZNF136,FARSA,MRI1,NACC1,TNPO2,DHPS,TRMT1,STX10,ZNF791
Cytoband	19p13.1	2.947e-08	4.715e-07	5	WIZ,AKAP8,BRD4,PRKACA,RFX1
Cytoband	8q24.3	1.353e-07	1.444e-06	6	PARP10,PTP4A3,NDRG1,GLI4,GRINA,LY6E
Cytoband	19q13.2	7.292e-07	5.833e-06	6	SARS2,MED29,SAMD4B,PAK4,PSMD8,PLEKHG2
Cytoband	8q24.13	4.836e-05	0.0003095	3	DERL1,FAM91A1,ZHX1
Cytoband	19q13.1	0.0001471	0.0007844	3	NFKBIB,PAF1,ECH1
Cytoband	3q27.2	0.0002189	0.001001	2	VPS8,SENP2
GO: Cellular Component	GO:0044451	5.051e-06	0.001308	12	MYC,MED29,NACC1,LSG1,BRD4,PRKACA,POLR2K,SENP2,PAF1,SKIL,TBL1XR1,MTDH
Cytoband	8q22.2	0.0009796	0.003919	2	POLR2K,COX6C
Cytoband	3q27.1	0.001143	0.004066	2	KLHL24,EIF2B5
Pathway	585562	9.12e-06	0.006557	7	MYC,TYK2,NFKBIB,PRKACA,POLR2K,PSMD8,YWHAZ
Cytoband	11q14.1	0.002886	0.009236	2	KCTD21,GAB2
Gene Family	132	0.0009959	0.02407	2	FARSA,SARS2
Gene Family	682	0.001654	0.02407	4	PLEKHF1,PLEKHA5,PLEKHG2,GAB2
Gene Family	28	0.001805	0.02407	7	ZNF136,WIZ,GLI4,ZNF333,ZNF791,ZHX1,ZNF639
Cytoband	3q29	0.01185	0.02609	2	LSG1,UBXN7
GO: Cellular Component	GO:0016604	0.00022	0.02849	7	MYC,NACC1,LSG1,PRKACA,SENP2,SKIL,MTDH
Domain	IPR029035	0.0007416	0.03158	2	SIRT2,DHPS
Domain	IPR006195	0.001697	0.03158	2	FARSA,SARS2
Domain	PS50862	0.001697	0.03158	2	FARSA,SARS2
GO: Cellular Component	GO:0034098	0.000389	0.03358	2	DERL1,UBXN7
Domain	IPR015880	0.005537	0.03836	8	ZNF136,WIZ,AKAP8,GLI4,ZNF333,ZNF791,ZHX1,ZNF639
Domain	IPR007087	0.006004	0.03836	8	ZNF136,WIZ,AKAP8,GLI4,ZNF333,ZNF791,ZHX1,ZNF639
Domain	SM00355	0.006136	0.03836	8	ZNF136,WIZ,AKAP8,GLI4,ZNF333,ZNF791,ZHX1,ZNF639
GO: Cellular Component	GO:0048471	0.0006631	0.04294	9	MYC,SIRT2,NDRG1,PLEKHF1,PRKACA,PLEC,STX10,MTDH,YWHAZ
Domain	PF00169	0.00791	0.04391	4	PLEKHF1,PLEKHA5,PLEKHG2,GAB2
Human Phenotype	HP:0000490	0.0004631	0.04404	3	EXT1,PLEC,TBL1XR1
Human Phenotype	HP:0010230	0.0006903	0.04404	2	EXT1,TBL1XR1
Human Phenotype	HP:0001030	0.0008375	0.04404	2	PRKACA,PLEC
Human Phenotype	HP:0003621	0.001137	0.04404	3	NDRG1,EIF2B5,EXT1
Mouse Phenotype	MP:0008814	3.348e-05	0.04453	4	PARP10,SIRT2,NDRG1,PLEC
Disease	umls:C1707291	0.000322	0.04699	2	MYC,BRD4
Disease	umls:C1512981	0.0005764	0.04699	4	MYC,PAK4,YWHAZ,GAB2
Disease	umls:C0007137	0.00093	0.04699	12	MYC,ATP6V1C1,PTP4A3,NDRG1,NACC1,BRD4,PAK4,PRKCI,SKIL,MTDH,YWHAZ,ZNF639
Disease	umls:C0018621	0.001027	0.04699	3	BRD4,EXT1,YWHAZ
Disease	umls:C0494165	0.001332	0.04699	6	MYC,PTP4A3,NDRG1,BRD4,MTDH,GAB2
Disease	umls:C0265385	0.001474	0.04699	2	EXT1,LY6E
Disease	umls:C1531608	0.001474	0.04699	2	MYC,PTP4A3
Disease	umls:C0178874	0.001696	0.04699	13	MYC,PTP4A3,SIRT2,NDRG1,DERL1,BRD4,PAK4,PSMD8,EXT1,RFX1,MTDH,YWHAZ,GAB2
Disease	umls:C0598798	0.00177	0.04699	2	MYC,TYK2
Disease	umls:C0023448	0.002383	0.04699	4	MYC,TYK2,DERL1,TBL1XR1
Disease	umls:C0007758	0.002685	0.04699	3	PLEKHG2,LY6E,YWHAZ
Domain	PF00433	0.009058	0.04705	2	PRKACA,PRKCI
Human Phenotype	HP:0000712	0.005964	0.04714	2	EIF2B5,PRKACA
Human Phenotype	HP:0010049	0.006366	0.04741	2	EXT1,TBL1XR1
