# Supplementary material for: Integrative analysis to identify oncogenic gene expression changes associated with copy number variations of enhancer in ovarian cancer
Source: Oncotarget. 2017 Sep 23;8(53):91558–67. doi: 10.18632/oncotarget.21227 (PMC5710946; doi:10.18632/oncotarget.21227)
Supplement: Supplementary file 7 [file oncotarget-08-91558-s007.xls]

## Sheet: Sheet1
Supplementary Table 6: The functional enrichment analysis of 210 genes regulated by super-enhancers
Category	Name	p-value	q-value FDR B&H	Hit Count in Query List	Hit Count in Genome	Hit in Query List
Cytoband	19p13.2	1.244e-18	1.331e-16	21	235	ZNF136,S1PR2,ECSIT,ZNF491,TYK2,JUND,YIPF2,RAB3A,ZNF791,TMED1,MRI1,NACC1,TNPO2,RAB3D,IER2,CDC37,SMARCA4,PRKCSH,LYL1,ZNF439,RAVER1
Cytoband	19p13.11	2.168e-08	1.16e-06	8	77	SLC27A1,MED26,ARMC6,C19orf60,ISYNA1,ZNF101,MAP1S,NR2C2AP
Cytoband	6p21.1	6.578e-07	2.346e-05	7	82	SRF,CUL7,RPL7L1,AARS2,ABCC10,UBR2,TJAP1
Cytoband	19q13.1	9.858e-07	2.637e-05	6	55	PPP1R14A,NFKBIB,KCNK6,ECH1,ITPKC,SPINT2
Gene Family	Zinc fingers C2H2-type|PR/SET domain family	2.707e-07	2.788e-05	21	720	ZNF131,ZNF384,ZNF136,ZNF217,REPIN1,ZNF491,WIZ,GLIS2,ZNF791,ZNF493,ZNF429,ZNF576,ZNF101,ZHX2,ZNF691,ZBTB46,ZNF500,ZNF737,ZNF431,ZNF439,ZHX1
Cytoband	12p13	2.925e-06	6.259e-05	6	66	GAPDH,CHD4,MLF2,LTBR,ENO2,TPI1
Cytoband	19q13.2	8.975e-06	0.0001574	8	169	PSMD8,FBXO17,PLD3,SARS2,EIF3K,SERTAD3,SAMD4B,PLEKHG2
Cytoband	19p13.1	1.03e-05	0.0001574	5	48	WIZ,CHERP,ZNF429,PRKACA,ELL
GO: Molecular Function	enzyme binding	1.333e-06	0.00094	45	1933	MYC,CDKN1B,MYO1C,COPB2,SRF,GOLPH3,CUL7,ITGB1,MEF2D,GAB2,TULP3,BICD1,JUND,NDRG1,UBE2V1,PIK3R2,CCNL1,PEX5,AKT1,AKT2,RAB3A,TNPO2,BAG4,RAB3D,SMG5,YWHAZ,TFAP4,PPP1CB,CDC37,DNAJA3,ERLIN2,IPO9,SOCS5,EIF4EBP1,PRKACA,SMARCA4,PRKCE,PRKCSH,LTBR,TNFRSF1A,EMP2,ARHGEF2,ENSA,ELL,TPI1
Cytoband	8p11.2	7.384e-05	0.0009876	3	14	LSM1,ASH2L,ERLIN2
Pathway	Epstein-Barr virus infection	1.295e-06	0.00161	13	203	MYC,CDKN1B,PSMD2,PSMD8,TYK2,PSMD6,PIK3R2,NFKBIB,AKT1,AKT2,POLR2H,YWHAZ,PRKACA
Pathway	Prolactin Signaling Pathway	3.736e-06	0.001714	8	75	MYC,ITGB1,GAB2,PIK3R2,NFKBIB,AKT1,YWHAZ,EIF4EBP1
Pathway	G alpha 13 Pathway	5.43e-06	0.001714	6	37	SRF,PLD3,NFKBIB,AKT1,AKT2,PLD1
Pathway	Gene Expression	5.516e-06	0.001714	33	1188	MYC,ZNF136,PSMB2,PSMD2,PSMD8,LSM1,PSMD6,SARS2,AARS2,NFIX,SF3A3,EIF3K,AKT1,MED26,ZNF791,CNOT4,ZNF493,POLR2H,ZNF429,WWTR1,SMG5,ZNF101,TEAD3,YWHAZ,ZNF691,NR2C2AP,ZNF706,EIF4EBP1,ZNF500,ZNF737,ZNF431,ZNF439,ELL
Cytoband	12p13.31	0.0001473	0.001751	5	83	CLSTN3,C1RL,COPS7A,PEX5,TAPBPL
Pathway	G alpha q Pathway	2.1e-05	0.005221	5	28	PLD3,NFKBIB,AKT1,AKT2,PLD1
Pathway	TNF-alpha/NF-kB Signaling Pathway	3.04e-05	0.006299	11	196	PSMD6,NFKBIB,AKT1,AKT2,BAG4,POLR2H,YWHAZ,CDC37,PRKACA,SMARCA4,TNFRSF1A
Cytoband	2p21	0.0006406	0.006603	4	65	MCFD2,RHOQ,SOCS5,PRKCE
Cytoband	1p34.3	0.0006788	0.006603	4	66	SF3A3,THRAP3,TRAPPC3,STK40
Pathway	HIF-1 signaling pathway	4.846e-05	0.007737	8	106	CDKN1B,GAPDH,PIK3R2,AKT1,AKT2,EIF4EBP1,LTBR,ENO2
Pathway	Downstream Signaling Events Of B Cell Receptor (BCR)	4.992e-05	0.007737	10	171	CDKN1B,PSMB2,PSMD2,PSMD8,PSMD6,PIK3R2,NFKBIB,AKT1,AKT2,FGFR1
Pathway	Class I PI3K signaling events mediated by Akt	5.602e-05	0.007737	5	34	CDKN1B,AKT1,AKT2,YWHAZ,PRKACA
Cytoband	19q13.1-q13.2	0.001255	0.01119	2	9	MRPS12,AKT2
Gene Family	Pleckstrin homology domain containing	0.0002496	0.01285	8	206	MYO10,GAB2,PHLDB1,AKT1,AKT2,PLD1,PLEKHG2,ARHGEF2
Gene Family	Proteasome	0.0003752	0.01288	4	43	PSMB2,PSMD2,PSMD8,PSMD6
Pathway	Fc gamma R-mediated phagocytosis	0.0001292	0.0138	7	91	MYO10,GAB2,PIK3R2,AKT1,AKT2,PLD1,PRKCE
Pathway	Adaptive Immune System	0.0001318	0.0138	20	648	CDKN1B,PSMB2,PSMD2,PSMD8,FBXO17,CUL7,ITGB1,PSMD6,AP2M1,UBE2V1,PIK3R2,NFKBIB,AKT1,AKT2,FGFR1,MGRN1,UBR2,YWHAZ,PRKACA,CTSS
Pathway	TSH signaling pathway	0.0001332	0.0138	6	64	MYC,CDKN1B,PIK3R2,AKT1,PLD1,APEX1
Pathway	Cyclin E associated events during G1/S transition	0.0001583	0.01426	6	66	MYC,CDKN1B,PSMB2,PSMD2,PSMD8,PSMD6
Pathway	Phosphoinositides and their downstream targets.	0.0001651	0.01426	4	23	AP2M1,AKT1,PRKCE,ARHGEF2
Pathway	Cyclin A:Cdk2-associated events at S phase entry	0.0001721	0.01426	6	67	MYC,CDKN1B,PSMB2,PSMD2,PSMD8,PSMD6
Gene Family	MADS box family	0.000621	0.01599	2	5	SRF,MEF2D
Cytoband	11q14.1	0.002203	0.0173	3	43	NDUFC2,GAB2,TMEM126A
Cytoband	19p12	0.002331	0.0173	4	92	FKBP8,ZNF493,ZNF737,ZNF431
Cytoband	1q21	0.002425	0.0173	4	93	UBQLN4,MCL1,VPS72,CTSS
Pathway	Viral carcinogenesis	0.0002336	0.01815	10	206	CDKN1B,SRF,ACTN4,CHD4,PIK3R2,CREB3L2,YWHAZ,DNAJA3,PRKACA,LTBR
Pathway	Apoptosis signaling pathway	0.0002634	0.01908	7	102	MCL1,AKT1,AKT2,BAG4,CREM,PRKCE,TNFRSF1A
Pathway	Chronic myeloid leukemia	0.0002763	0.01908	6	73	MYC,CDKN1B,GAB2,PIK3R2,AKT1,AKT2
Pathway	Generic Transcription Pathway	0.0003216	0.02104	16	486	MYC,ZNF136,MED26,ZNF791,ZNF493,ZNF429,WWTR1,ZNF101,TEAD3,ZNF691,NR2C2AP,ZNF706,ZNF500,ZNF737,ZNF431,ZNF439
Pathway	Signaling by the B Cell Receptor (BCR)	0.0003544	0.02117	10	217	CDKN1B,PSMB2,PSMD2,PSMD8,PSMD6,PIK3R2,NFKBIB,AKT1,AKT2,FGFR1
Pathway	Signaling by EGFR in Cancer	0.0003577	0.02117	9	178	CDKN1B,AP2M1,PIK3R2,AKT1,AKT2,FGFR1,CDC37,PRKACA,PRKCE
Pathway	Glycolysis, core module involving three-carbon compounds	0.0003751	0.02119	3	12	GAPDH,ENO2,TPI1
Pathway	Role of Calcineurin-dependent NFAT signaling in lymphocytes	0.0003997	0.0216	5	51	MEF2D,FKBP8,YWHAZ,PRKACA,PRKCE
Pathway	Insulin-mediated glucose transport	0.000418	0.02165	4	29	AKT1,AKT2,YWHAZ,RHOQ
Pathway	Glycolysis	0.0004832	0.0231	3	13	GAPDH,BPGM,TPI1
Pathway	AKT phosphorylates targets in the cytosol	0.0004832	0.0231	3	13	CDKN1B,AKT1,AKT2
GO: Biological Process	positive regulation of fibroblast migration	1.846e-05	0.02408	4	15	AKT1,FGFR1,BAG4,PRKCE
GO: Biological Process	posttranscriptional regulation of gene expression	2.657e-05	0.02408	17	478	GAPDH,PABPC4,PSMB2,PSMD2,PSMD8,PSMD6,EIF3K,AKT1,AKT2,THRAP3,APEX1,YWHAZ,CDC37,GTPBP2,ZNF706,EIF4EBP1,NANOS3
GO: Biological Process	regulation of transcription from RNA polymerase II promoter	3.278e-05	0.02408	41	1922	MYC,IRF2BP2,ZNF131,ZNF384,ZNF136,SRF,CHD4,ZNF217,ECSIT,MEF2D,ZGPAT,JUND,NFIX,PIK3R2,GLIS2,CCNL1,AKT1,AKT2,FGFR1,FKBP8,MED26,THRAP3,MNT,CREB3L2,VPS72,WWTR1,TEAD3,ZHX2,ASH2L,CREM,TFAP4,DNAJA3,RHOQ,ERLIN2,SMARCA4,ZNF431,TNFRSF1A,ARHGEF2,LYL1,ZHX1,ELL
GO: Biological Process	regulation of mRNA stability	3.421e-05	0.02408	9	144	PABPC4,PSMB2,PSMD2,PSMD8,PSMD6,AKT1,THRAP3,APEX1,YWHAZ
GO: Biological Process	regulation of RNA stability	4.473e-05	0.02408	9	149	PABPC4,PSMB2,PSMD2,PSMD8,PSMD6,AKT1,THRAP3,APEX1,YWHAZ
GO: Biological Process	protein localization to plasma membrane	4.565e-05	0.02408	11	225	GOLPH3,ITGB1,TULP3,AP2M1,PIK3R2,AKT1,AKT2,BAG4,RHOQ,TNFRSF1A,EMP2
GO: Biological Process	protein localization to cell periphery	4.947e-05	0.02408	11	227	GOLPH3,ITGB1,TULP3,AP2M1,PIK3R2,AKT1,AKT2,BAG4,RHOQ,TNFRSF1A,EMP2
GO: Biological Process	negative regulation of signal transduction	5.482e-05	0.02408	29	1187	MYC,PSMB2,MCL1,PSMD2,S1PR2,PSMD8,ITGB1,TULP3,BICD1,PSMD6,ZGPAT,AP2M1,GLIS2,NFKBIB,AKT1,MNT,MGRN1,UBR2,PDCD6,VASN,RRM2B,WWTR1,TSKU,DNAJA3,SOCS5,PRKACA,NANOS3,SMARCA4,ARHGEF2
GO: Biological Process	regulation of cell cycle	6.092e-05	0.02408	26	1012	MYC,CDKN1B,PSMB2,PSMD2,PSMD8,CUL7,ITGB1,PSMD6,JUND,NDRG1,WIZ,RAD1,CCNL1,AKT1,AKT2,FGFR1,MNT,CNOT4,APEX1,TFAP4,CDC37,EIF4EBP1,PRKACA,NANOS3,SMARCA4,PRKCE
GO: Biological Process	peripheral nervous system myelin maintenance	7.296e-05	0.02438	3	8	NDRG1,AKT1,AKT2
GO: Biological Process	negative regulation of cell communication	7.537e-05	0.02438	31	1334	MYC,PSMB2,UBQLN4,SRF,MCL1,PSMD2,S1PR2,PSMD8,ITGB1,TULP3,BICD1,PSMD6,ZGPAT,AP2M1,GLIS2,NFKBIB,AKT1,MNT,MGRN1,UBR2,PDCD6,VASN,RRM2B,WWTR1,TSKU,DNAJA3,SOCS5,PRKACA,NANOS3,SMARCA4,ARHGEF2
Pathway	a6b1 and a6b4 Integrin signaling	0.0005433	0.02501	4	31	ITGB1,AKT1,YWHAZ,CD9
Pathway	Small cell lung cancer	0.0006694	0.02626	6	86	MYC,CDKN1B,ITGB1,PIK3R2,AKT1,AKT2
Pathway	SCF(Skp2)-mediated degradation of p27/p21	0.0006715	0.02626	5	57	CDKN1B,PSMB2,PSMD2,PSMD8,PSMD6
Pathway	Acute myeloid leukemia	0.0006715	0.02626	5	57	MYC,PIK3R2,AKT1,AKT2,EIF4EBP1
Pathway	Gluconeogenesis	0.0006931	0.02626	4	33	GAPDH,PRKACA,ENO2,TPI1
Pathway	ErbB signaling pathway	0.0007562	0.02626	6	88	MYC,CDKN1B,PIK3R2,AKT1,AKT2,EIF4EBP1
Pathway	Toxoplasmosis	0.0007789	0.02626	7	122	ITGB1,TYK2,PIK3R2,NFKBIB,AKT1,AKT2,TNFRSF1A
Pathway	p53-Dependent G1/S DNA damage checkpoint	0.0007872	0.02626	5	59	CDKN1B,PSMB2,PSMD2,PSMD8,PSMD6
Pathway	p53-Dependent G1 DNA Damage Response	0.0007872	0.02626	5	59	CDKN1B,PSMB2,PSMD2,PSMD8,PSMD6
Pathway	Signaling by ERBB2	0.0007878	0.02626	8	159	CDKN1B,PIK3R2,AKT1,AKT2,FGFR1,CDC37,PRKACA,PRKCE
Pathway	Prostate cancer	0.0008028	0.02626	6	89	CDKN1B,PIK3R2,AKT1,AKT2,FGFR1,CREB3L2
Pathway	Regulation of mRNA Stability by Proteins that Bind AU-rich Elements	0.0008028	0.02626	6	89	PSMB2,PSMD2,PSMD8,PSMD6,AKT1,YWHAZ
GO: Biological Process	single-organism cellular localization	9.252e-05	0.0273	31	1349	MYO1C,ACTN4,PSMD8,GOLPH3,ITGB1,GAB2,TULP3,BICD1,AP2M1,PIK3R2,NFKBIB,PEX5,AKT1,AKT2,RAB3A,CHERP,MCFD2,TNPO2,BAG4,WWTR1,YWHAZ,DNAJA3,RHOQ,IPO9,MAP1S,ASNA1,DNAJC5,TRAPPC3,TNFRSF1A,EMP2,ARHGEF2
GO: Biological Process	plasma membrane organization	0.0001066	0.0273	12	291	GOLPH3,ITGB1,TULP3,AP2M1,NDRG1,PIK3R2,AKT1,AKT2,BAG4,RHOQ,TNFRSF1A,EMP2
GO: Biological Process	Fc receptor signaling pathway	0.0001074	0.0273	10	206	MYO1C,MYO10,PSMB2,PSMD2,PSMD8,GAB2,PSMD6,UBE2V1,PIK3R2,PRKCE
Pathway	Apoptosis	0.0008901	0.02785	8	162	PSMB2,PSMD2,PSMD8,PSMD6,AKT1,AKT2,YWHAZ,TNFRSF1A
Pathway	AKT-mediated inactivation of FOXO1A	0.0008962	0.02785	2	4	AKT1,AKT2
Pathway	B Cell Survival Pathway	0.0009207	0.02791	3	16	ITGB1,JUND,AKT1
Pathway	Translocation of GLUT4 to the Plasma Membrane	0.0009879	0.02791	5	62	MYO1C,AKT1,AKT2,YWHAZ,RHOQ
Pathway	G1/S DNA Damage Checkpoints	0.0009879	0.02791	5	62	CDKN1B,PSMB2,PSMD2,PSMD8,PSMD6
Pathway	Validated targets of C-MYC transcriptional repression	0.0009879	0.02791	5	62	MYC,CDKN1B,ITGB1,NDRG1,TMEM126A
Cytoband	8q23.1	0.005147	0.02809	2	18	RRM2B,YWHAZ
Cytoband	1p34.2	0.005157	0.02809	3	58	PABPC4,PSMB2,ZNF691
Cytoband	5p15.1-p14.3	0.006037	0.02809	1	1	MYO10
Cytoband	3q23-q24	0.006037	0.02809	1	1	WWTR1
Cytoband	12p13.33-p13.32	0.006037	0.02809	1	1	TSPAN9
Cytoband	8q11.2-q13	0.006037	0.02809	1	1	MRPL15
Cytoband	12p11.2-p11.1	0.006037	0.02809	1	1	BICD1
Cytoband	12p13.1-p12	0.006037	0.02809	1	1	CDKN1B
GO: Biological Process	regulation of cell cycle process	0.0001374	0.02838	18	600	CDKN1B,PSMB2,PSMD2,PSMD8,CUL7,PSMD6,NDRG1,WIZ,RAD1,AKT1,AKT2,FGFR1,CNOT4,APEX1,TFAP4,PRKACA,SMARCA4,PRKCE
GO: Biological Process	negative regulation of signaling	0.0001419	0.02838	30	1317	MYC,PSMB2,SRF,MCL1,PSMD2,S1PR2,PSMD8,ITGB1,TULP3,BICD1,PSMD6,ZGPAT,AP2M1,GLIS2,NFKBIB,AKT1,MNT,MGRN1,UBR2,PDCD6,VASN,RRM2B,WWTR1,TSKU,DNAJA3,SOCS5,PRKACA,NANOS3,SMARCA4,ARHGEF2
GO: Biological Process	generation of precursor metabolites and energy	0.0001434	0.02838	14	395	MYC,GAPDH,NDUFB5,NDUFC2,ME3,BPGM,AKT1,AKT2,UQCRB,PPP1CB,PRKACA,STK40,ENO2,TPI1
GO: Biological Process	carboxylic acid metabolic process	0.0001436	0.02838	25	1006	MYC,GAPDH,PSMB2,PEPD,PSMD2,PSMD8,ME3,PSMD6,SARS2,BPGM,AARS2,SLC27A1,PEX5,AKT1,AKT2,MRI1,MCFD2,ST3GAL1,ECH1,CREM,ERLIN2,PRKCE,TNFRSF1A,ENO2,TPI1
GO: Biological Process	cell cycle process	0.0001548	0.02899	31	1388	MYC,CDKN1B,PSMB2,PSMD2,PSMD8,CHD4,POGZ,CUL7,ITGB1,NEDD9,PSMD6,NDRG1,WIZ,RAD1,AKT1,AKT2,FGFR1,CNOT4,UBR2,HAUS5,APEX1,TFAP4,GSPT1,PPP1CB,EIF4EBP1,PRKACA,SMARCA4,PRKCE,ARHGEF2,PMF1,ENSA
Pathway	Oncostatin M Signaling Pathway	0.001063	0.0293	5	63	CDKN1B,TYK2,JUND,AKT1,PRKCE
Pathway	Gluconeogenesis, oxaloacetate => fructose-6P	0.001108	0.0293	3	17	GAPDH,ENO2,TPI1
Pathway	Activation of BAD and translocation to mitochondria	0.001108	0.0293	3	17	AKT1,AKT2,YWHAZ
Pathway	PI3K-Akt signaling pathway	0.001189	0.03024	12	346	MYC,CDKN1B,MCL1,ITGB1,PIK3R2,AKT1,AKT2,FGFR1,CREB3L2,YWHAZ,CDC37,EIF4EBP1
Pathway	TSLP Signaling Pathway	0.001192	0.03024	4	38	MYC,GAB2,AKT1,EIF4EBP1
Pathway	Osteoclast differentiation	0.001238	0.03077	7	132	GAB2,TYK2,JUND,PIK3R2,AKT1,AKT2,TNFRSF1A
Pathway	Regulation of Telomerase	0.001312	0.03149	5	66	MYC,CDKN1B,RAD1,AKT1,SMG5
Pathway	PTEN dependent cell cycle arrest and apoptosis	0.001318	0.03149	3	18	CDKN1B,ITGB1,AKT1
Pathway	Signaling by FGFR in disease	0.00136	0.03189	8	173	CDKN1B,GAB2,PIK3R2,AKT1,AKT2,FGFR1,PRKACA,PRKCE
GO: Biological Process	positive regulation of cell cycle	0.0001803	0.03208	13	355	MYC,CDKN1B,NDRG1,WIZ,CCNL1,AKT1,FGFR1,CNOT4,APEX1,TFAP4,EIF4EBP1,PRKACA,PRKCE
Pathway	Genes related to PIP3 signaling in cardiac myocytes	0.001404	0.03231	5	67	MYC,CDKN1B,AKT1,AKT2,YWHAZ
Pathway	altered phosphatodylinositol 3-kinase-Akt signaling	0.001482	0.03281	2	5	AKT1,AKT2
Pathway	Activation of NF-kappaB in B Cells	0.0015	0.03281	5	68	PSMB2,PSMD2,PSMD8,PSMD6,NFKBIB
Pathway	Signaling by EGFR	0.001517	0.03281	8	176	CDKN1B,AP2M1,PIK3R2,AKT1,AKT2,FGFR1,PRKACA,PRKCE
Pathway	Gluconeogenesis	0.001551	0.03281	3	19	GAPDH,BPGM,TPI1
Pathway	Class I MHC mediated antigen processing & presentation	0.001558	0.03281	10	263	PSMB2,PSMD2,PSMD8,FBXO17,CUL7,PSMD6,UBE2V1,MGRN1,UBR2,CTSS
Pathway	Antigen processing: Ubiquitination & Proteasome degradation	0.001621	0.03281	9	220	PSMB2,PSMD2,PSMD8,FBXO17,CUL7,PSMD6,UBE2V1,MGRN1,UBR2
Pathway	Fc epsilon RI signaling pathway	0.001708	0.03281	5	70	GAB2,PIK3R2,AKT1,AKT2,PRKCE
Pathway	LKB1 signaling events	0.00174	0.03281	4	42	MYC,YWHAZ,CDC37,PRKACA
Pathway	miRs in Muscle Cell Differentiation	0.00174	0.03281	4	42	SRF,MEF2D,PRKACA,PRKCE
Pathway	IL-3 Signaling Pathway	0.001803	0.03281	6	104	GAB2,TYK2,PIK3R2,AKT1,YWHAZ,PRKACA
Pathway	Insulin signaling pathway	0.001811	0.03281	7	141	PIK3R2,AKT1,AKT2,PPP1CB,RHOQ,EIF4EBP1,PRKACA
Pathway	Switching of origins to a post-replicative state	0.001819	0.03281	5	71	CDKN1B,PSMB2,PSMD2,PSMD8,PSMD6
Pathway	Orc1 removal from chromatin	0.001819	0.03281	5	71	CDKN1B,PSMB2,PSMD2,PSMD8,PSMD6
Pathway	Proteoglycans in cancer	0.001891	0.03281	9	225	MYC,ITGB1,PIK3R2,AKT1,AKT2,FGFR1,TFAP4,PPP1CB,PRKACA
Pathway	Fcgamma receptor (FCGR) dependent phagocytosis	0.001893	0.03281	6	105	MYO1C,MYO10,PLD3,PIK3R2,PLD1,PRKCE
Pathway	Insulin Pathway	0.0019	0.03281	4	43	AKT1,AKT2,RHOQ,EIF4EBP1
Pathway	IL6-mediated signaling events	0.0019	0.03281	4	43	MYC,MCL1,TYK2,AKT1
Pathway	Selenium Metabolism and Selenoproteins	0.0019	0.03281	4	43	FBXO17,SARS2,SELENBP1,CREM
Pathway	Downstream signaling of activated FGFR	0.002042	0.03289	7	144	CDKN1B,PIK3R2,AKT1,AKT2,FGFR1,PRKACA,PRKCE
Pathway	Removal of licensing factors from origins	0.002058	0.03289	5	73	CDKN1B,PSMB2,PSMD2,PSMD8,PSMD6
Pathway	Endothelin signaling pathway	0.002058	0.03289	5	73	PIK3R2,AKT1,AKT2,PRKACA,PRKCE
Pathway	Ceramide signaling pathway	0.00207	0.03289	4	44	MYC,AKT1,BAG4,TNFRSF1A
Pathway	Proteasome	0.00207	0.03289	4	44	PSMB2,PSMD2,PSMD8,PSMD6
Pathway	CD28 dependent PI3K/Akt signaling	0.00209	0.03289	3	21	PIK3R2,AKT1,AKT2
Pathway	p53 pathway by glucose deprivation	0.00209	0.03289	3	21	AKT1,AKT2,EIF4EBP1
Pathway	Glycolysis	0.002204	0.03389	2	6	BPGM,ENO2
Pathway	Hepatitis B	0.002208	0.03389	7	146	MYC,CDKN1B,PIK3R2,AKT1,AKT2,CREB3L2,YWHAZ
Cytoband	12p13.1	0.00765	0.03411	2	22	DDX47,HEBP1
Pathway	p53 pathway feedback loops 2	0.002251	0.03412	4	45	MYC,PIK3R2,AKT1,AKT2
GO: Biological Process	regulation of glucose import	0.0002019	0.03421	6	76	MYC,REPIN1,PIK3R2,AKT1,AKT2,RHOQ
Cytoband	3q26.33	0.008345	0.03434	2	23	TTC14,NDUFB5
Cytoband	11q13.5	0.008345	0.03434	2	23	SERPINH1,TSKU
GO: Biological Process	protein localization to membrane	0.0002248	0.03546	16	516	MYO1C,GOLPH3,ITGB1,TULP3,AP2M1,PIK3R2,PEX5,AKT1,AKT2,BAG4,YWHAZ,DNAJA3,RHOQ,ASNA1,TNFRSF1A,EMP2
GO: Biological Process	bicellular tight junction assembly	0.0002292	0.03546	5	50	MYO1C,SRF,ACTN4,ITGB1,PRKACA
Pathway	TNF signaling pathway	0.002396	0.0358	6	110	PIK3R2,AKT1,AKT2,CREB3L2,BAG4,TNFRSF1A
Pathway	Role of phospholipids in phagocytosis	0.002442	0.0358	4	46	PLD3,PIK3R2,PLD1,PRKCE
Pathway	Regulation of DNA replication	0.002458	0.0358	5	76	CDKN1B,PSMB2,PSMD2,PSMD8,PSMD6
Pathway	Adrenergic signaling in cardiomyocytes	0.002477	0.0358	7	149	PIK3R2,AKT1,AKT2,CREB3L2,CREM,PPP1CB,PRKACA
Pathway	G1/S Transition	0.002624	0.03749	6	112	MYC,CDKN1B,PSMB2,PSMD2,PSMD8,PSMD6
Pathway	Non-alcoholic fatty liver disease (NAFLD)	0.00267	0.03771	7	151	NDUFB5,NDUFC2,PIK3R2,AKT1,AKT2,UQCRB,TNFRSF1A
Pathway	Signalling by NGF	0.002736	0.03821	10	284	CDKN1B,AP2M1,PIK3R2,AKT1,AKT2,FGFR1,PLEKHG2,PRKACA,PRKCE,ARHGEF2
GO: Biological Process	endomembrane system organization	0.0002661	0.03945	17	578	GOLPH3,CUL7,ITGB1,TULP3,AP2M1,NDRG1,PIK3R2,PEX5,AKT1,AKT2,BAG4,YWHAZ,RHOQ,ASNA1,TJAP1,TNFRSF1A,EMP2
Pathway	PI3 kinase pathway	0.002857	0.03946	4	48	PIK3R2,AKT1,AKT2,YWHAZ
GO: Biological Process	cell cycle	0.0002792	0.03974	36	1771	MYC,CDKN1B,PSMB2,PSMD2,PSMD8,CHD4,POGZ,CUL7,ITGB1,NEDD9,PSMD6,JUND,NDRG1,WIZ,RAD1,CCNL1,AKT1,AKT2,FGFR1,MNT,CNOT4,UBR2,HAUS5,APEX1,TFAP4,GSPT1,PPP1CB,CDC37,EIF4EBP1,PRKACA,NANOS3,SMARCA4,PRKCE,ARHGEF2,PMF1,ENSA
GO: Biological Process	oxoacid metabolic process	0.0002939	0.03991	26	1117	MYC,GAPDH,PSMB2,PEPD,PSMD2,PSMD8,ME3,PSMD6,IMPAD1,SARS2,BPGM,AARS2,SLC27A1,PEX5,AKT1,AKT2,MRI1,MCFD2,ST3GAL1,ECH1,CREM,ERLIN2,PRKCE,TNFRSF1A,ENO2,TPI1
GO: Biological Process	mitotic cell cycle phase transition	0.0003029	0.03991	16	530	CDKN1B,PSMB2,PSMD2,PSMD8,ITGB1,PSMD6,AKT1,CNOT4,HAUS5,APEX1,GSPT1,PPP1CB,EIF4EBP1,PRKACA,SMARCA4,ENSA
Pathway	Signaling Pathways in Glioblastoma	0.003075	0.04048	5	80	CDKN1B,PIK3R2,AKT1,AKT2,FGFR1
Pathway	Cross-presentation of soluble exogenous antigens (endosomes)	0.003081	0.04048	4	49	PSMB2,PSMD2,PSMD8,PSMD6
Pathway	Interferon type I	0.003081	0.04048	4	49	GAB2,TYK2,PIK3R2,EIF4EBP1
Pathway	Interleukin-3, 5 and GM-CSF signaling	0.003081	0.04048	4	49	GAB2,PIK3R2,YWHAZ,PRKACA
Pathway	Signal Transduction of S1P Receptor	0.003096	0.04048	3	24	S1PR2,AKT1,AKT2
Pathway	Signaling by Interleukins	0.003126	0.04048	6	116	GAB2,TYK2,UBE2V1,PIK3R2,YWHAZ,PRKACA
Pathway	Downstream signal transduction	0.003202	0.04104	7	156	CDKN1B,PIK3R2,AKT1,AKT2,FGFR1,PRKACA,PRKCE
Pathway	Antigen processing-Cross presentation	0.003245	0.04116	5	81	PSMB2,PSMD2,PSMD8,PSMD6,CTSS
Pathway	Regulation of ornithine decarboxylase (ODC)	0.003318	0.04124	4	50	PSMB2,PSMD2,PSMD8,PSMD6
Pathway	Regulation of activated PAK-2p34 by proteasome mediated degradation	0.003318	0.04124	4	50	PSMB2,PSMD2,PSMD8,PSMD6
Pathway	Signaling by FGFR	0.003437	0.04143	7	158	CDKN1B,PIK3R2,AKT1,AKT2,FGFR1,PRKACA,PRKCE
Pathway	NGF signalling via TRKA from the plasma membrane	0.003467	0.04143	8	201	CDKN1B,AP2M1,PIK3R2,AKT1,AKT2,FGFR1,PRKACA,PRKCE
Pathway	Glycolysis (Embden-Meyerhof pathway), glucose => pyruvate	0.003486	0.04143	3	25	GAPDH,ENO2,TPI1
Pathway	DAP12 signaling	0.003559	0.04143	7	159	CDKN1B,PIK3R2,AKT1,AKT2,FGFR1,PRKACA,PRKCE
Pathway	Ubiquitin-dependent degradation of Cyclin D	0.003566	0.04143	4	51	PSMB2,PSMD2,PSMD8,PSMD6
Pathway	Ubiquitin-dependent degradation of Cyclin D1	0.003566	0.04143	4	51	PSMB2,PSMD2,PSMD8,PSMD6
Pathway	CDK-mediated phosphorylation and removal of Cdc6	0.003566	0.04143	4	51	PSMB2,PSMD2,PSMD8,PSMD6
Pathway	Apoptosis	0.003606	0.04151	5	83	MYC,MCL1,NFKBIB,AKT1,TNFRSF1A
GO: Molecular Function	transcription regulatory region sequence-specific DNA binding	0.000129	0.04254	20	705	MYC,SRF,ACTN4,CHD4,ZNF217,MEF2D,ZGPAT,JUND,NFIX,GLIS2,THRAP3,MNT,CREB3L2,CREM,TFAP4,ZNF691,SMARCA4,ZNF737,ZNF431,LYL1
GO: Molecular Function	sequence-specific double-stranded DNA binding	0.0002278	0.04254	20	736	MYC,SRF,ACTN4,CHD4,ZNF217,MEF2D,ZGPAT,JUND,NFIX,GLIS2,THRAP3,MNT,CREB3L2,CREM,TFAP4,ZNF691,SMARCA4,ZNF737,ZNF431,LYL1
GO: Molecular Function	RNA polymerase II regulatory region sequence-specific DNA binding	0.0002693	0.04254	18	632	MYC,SRF,ACTN4,CHD4,ZNF217,MEF2D,ZGPAT,JUND,NFIX,GLIS2,MNT,CREB3L2,TFAP4,ZNF691,SMARCA4,ZNF737,ZNF431,LYL1
GO: Molecular Function	RNA polymerase II regulatory region DNA binding	0.0003017	0.04254	18	638	MYC,SRF,ACTN4,CHD4,ZNF217,MEF2D,ZGPAT,JUND,NFIX,GLIS2,MNT,CREB3L2,TFAP4,ZNF691,SMARCA4,ZNF737,ZNF431,LYL1
Pathway	Endometrial cancer	0.003827	0.04283	4	52	MYC,PIK3R2,AKT1,AKT2
Pathway	Vpu mediated degradation of CD4	0.003827	0.04283	4	52	PSMB2,PSMD2,PSMD8,PSMD6
Pathway	Hypoxia response via HIF activation	0.003906	0.04283	3	26	PIK3R2,AKT1,AKT2
Pathway	Interleukin 4 (IL-4) Pathway	0.003906	0.04283	3	26	TYK2,AKT1,AKT2
Pathway	Synthesis of PG	0.004049	0.04283	2	8	PLD3,PLD1
Pathway	Negative regulation of the PI3K/AKT network	0.004049	0.04283	2	8	AKT1,AKT2
Pathway	Insulin Signaling	0.00408	0.04283	7	163	MYO1C,SRF,PIK3R2,AKT1,AKT2,RHOQ,EIF4EBP1
Pathway	p53-Independent DNA Damage Response	0.0041	0.04283	4	53	PSMB2,PSMD2,PSMD8,PSMD6
Pathway	Autodegradation of the E3 ubiquitin ligase COP1	0.0041	0.04283	4	53	PSMB2,PSMD2,PSMD8,PSMD6
Pathway	p53-Independent G1/S DNA damage checkpoint	0.0041	0.04283	4	53	PSMB2,PSMD2,PSMD8,PSMD6
Pathway	Ubiquitin Mediated Degradation of Phosphorylated Cdc25A	0.0041	0.04283	4	53	PSMB2,PSMD2,PSMD8,PSMD6
Pathway	Apoptosis	0.004201	0.04351	5	86	PIK3R2,AKT1,AKT2,PRKACA,TNFRSF1A
Pathway	Cell Cycle Checkpoints	0.004343	0.04354	6	124	CDKN1B,PSMB2,PSMD2,PSMD8,PSMD6,RAD1
Pathway	S Phase	0.004343	0.04354	6	124	MYC,CDKN1B,PSMB2,PSMD2,PSMD8,PSMD6
Pathway	Role of LAT2/NTAL/LAB on calcium mobilization	0.004343	0.04354	6	124	CDKN1B,GAB2,PIK3R2,AKT1,AKT2,FGFR1
Pathway	Stabilization of p53	0.004386	0.04354	4	54	PSMB2,PSMD2,PSMD8,PSMD6
Pathway	RANKL/RANK Signaling Pathway	0.004386	0.04354	4	54	GAB2,PIK3R2,AKT1,AKT2
Pathway	Constitutive PI3K/AKT Signaling in Cancer	0.004413	0.04354	5	87	CDKN1B,PIK3R2,AKT1,AKT2,FGFR1
GO: Molecular Function	double-stranded DNA binding	0.0003747	0.04403	21	824	MYC,SRF,ACTN4,CHD4,ZNF217,MEF2D,ZGPAT,JUND,NFIX,GLIS2,THRAP3,MNT,CREB3L2,APEX1,CREM,TFAP4,ZNF691,SMARCA4,ZNF737,ZNF431,LYL1
Pathway	MAPK signaling pathway	0.004508	0.04412	7	166	MYC,SRF,ECSIT,JUND,AKT1,AKT2,PRKACA
Cytoband	3q27.1	0.0114	0.04415	2	27	PSMD2,FAM131A
Cytoband	6p25-p24	0.01197	0.04415	1	2	NEDD9
Cytoband	1q12-q23	0.01197	0.04415	1	2	MEF2D
Pathway	SCF-beta-TrCP mediated degradation of Emi1	0.004686	0.04515	4	55	PSMB2,PSMD2,PSMD8,PSMD6
Pathway	Destabilization of mRNA by AUF1 (hnRNP D0)	0.004686	0.04515	4	55	PSMB2,PSMD2,PSMD8,PSMD6
Pathway	MAPK signaling pathway	0.004827	0.04517	9	259	MYC,SRF,ECSIT,JUND,AKT1,AKT2,FGFR1,PRKACA,TNFRSF1A
Pathway	Proteasome Complex	0.004834	0.04517	3	28	PSMB2,PSMD8,PSMD6
Pathway	FSH signaling pathway	0.004834	0.04517	3	28	AKT1,EIF4EBP1,PRKACA
Pathway	Activation of BH3-only proteins	0.004834	0.04517	3	28	AKT1,AKT2,YWHAZ
GO: Biological Process	myelin maintenance	0.0003576	0.04544	3	13	NDRG1,AKT1,AKT2
GO: Biological Process	organic acid metabolic process	0.0003704	0.04544	26	1134	MYC,GAPDH,PSMB2,PEPD,PSMD2,PSMD8,ME3,PSMD6,IMPAD1,SARS2,BPGM,AARS2,SLC27A1,PEX5,AKT1,AKT2,MRI1,MCFD2,ST3GAL1,ECH1,CREM,ERLIN2,PRKCE,TNFRSF1A,ENO2,TPI1
Pathway	Vif-mediated degradation of APOBEC3G	0.004999	0.04637	4	56	PSMB2,PSMD2,PSMD8,PSMD6
GO: Biological Process	mitochondrion organization	0.0003919	0.04647	20	770	MYC,MRPS12,MCL1,PSMD8,GOLPH3,ECSIT,NDUFB5,NDUFC2,AARS2,PEX5,AKT1,UQCRB,RAB3A,RRM2B,BAG4,YWHAZ,CDC37,DNAJA3,ITPKC,MRPL15
Cytoband	20q13.2	0.01308	0.04665	2	29	ZNF217,UBE2V1
Pathway	choline biosynthesis III	0.005163	0.0471	2	9	PLD3,PLD1
Pathway	AKT phosphorylates targets in the nucleus	0.005163	0.0471	2	9	AKT1,AKT2
Pathway	HTLV-I infection	0.005328	0.0471	9	263	MYC,SRF,PIK3R2,AKT1,AKT2,CREM,PRKACA,LTBR,TNFRSF1A
Pathway	Tumor Necrosis Factor Pathway.	0.005343	0.0471	3	29	NFKBIB,BAG4,TNFRSF1A
Pathway	Reelin signaling pathway	0.005343	0.0471	3	29	ITGB1,AKT1,ARHGEF2
Pathway	AhR pathway	0.005343	0.0471	3	29	CDKN1B,JUND,CDC37
Pathway	Glycolysis	0.005343	0.0471	3	29	GAPDH,ENO2,TPI1
Cytoband	12p13.3	0.01396	0.04818	2	30	TULP3,CD9
Cytoband	19q13.31	0.01486	0.0482	2	31	ZNF576,IRGQ
Cytoband	3q28	0.01486	0.0482	2	31	AP2M1,POLR2H
Pathway	Interleukin signaling pathway	0.005593	0.04896	5	92	MYC,CDKN1B,SRF,AKT1,AKT2
GO: Biological Process	response to endogenous stimulus	0.000431	0.04939	35	1743	MYC,CDKN1B,MYO1C,PSMB2,SRF,ECSIT,ITGB1,REPIN1,JUND,PIK3R2,SLC27A1,AKT1,AKT2,FGFR1,PLD1,FKBP8,THRAP3,UBR2,VASN,RRM2B,BAG4,POLR2H,APEX1,ASH2L,CREM,TFAP4,IER2,RHOQ,CD9,EIF4EBP1,PRKACA,SMARCA4,PRKCE,ARHGEF2,CTSS
GO: Biological Process	apical junction assembly	0.0004613	0.04939	5	58	MYO1C,SRF,ACTN4,ITGB1,PRKACA
GO: Biological Process	regulation of fibroblast migration	0.0004731	0.04939	4	33	AKT1,FGFR1,BAG4,PRKCE
GO: Biological Process	glucose import	0.0004762	0.04939	6	89	MYC,REPIN1,PIK3R2,AKT1,AKT2,RHOQ
GO: Biological Process	nucleoside triphosphate metabolic process	0.0004859	0.04939	11	295	MYC,GAPDH,NDUFB5,NDUFC2,BPGM,UCKL1,UQCRB,RRM2B,RHOQ,ENO2,TPI1
GO: Molecular Function	protein phosphatase 2A binding	0.0006016	0.04941	4	35	AKT1,SMG5,EIF4EBP1,ENSA
GO: Molecular Function	transcription regulatory region DNA binding	0.0006731	0.04941	21	862	MYC,SRF,ACTN4,CHD4,ZNF217,MEF2D,ZGPAT,JUND,NFIX,GLIS2,THRAP3,MNT,CREB3L2,ASH2L,CREM,TFAP4,ZNF691,SMARCA4,ZNF737,ZNF431,LYL1
GO: Molecular Function	regulatory region DNA binding	0.0007037	0.04941	21	865	MYC,SRF,ACTN4,CHD4,ZNF217,MEF2D,ZGPAT,JUND,NFIX,GLIS2,THRAP3,MNT,CREB3L2,ASH2L,CREM,TFAP4,ZNF691,SMARCA4,ZNF737,ZNF431,LYL1
GO: Molecular Function	regulatory region nucleic acid binding	0.0007354	0.04941	21	868	MYC,SRF,ACTN4,CHD4,ZNF217,MEF2D,ZGPAT,JUND,NFIX,GLIS2,THRAP3,MNT,CREB3L2,ASH2L,CREM,TFAP4,ZNF691,SMARCA4,ZNF737,ZNF431,LYL1
GO: Molecular Function	transcription coactivator activity	0.000771	0.04941	11	311	ACTN4,JUND,NFKBIB,MED26,THRAP3,MNT,APEX1,WWTR1,TFAP4,SMARCA4,PMF1
