# Supplementary material for: Integrative analysis to identify oncogenic gene expression changes associated with copy number variations of enhancer in ovarian cancer
Source: Oncotarget. 2017 Sep 23;8(53):91558–67. doi: 10.18632/oncotarget.21227 (PMC5710946; doi:10.18632/oncotarget.21227)
Supplement: Supplementary file 8 [file oncotarget-08-91558-s008.xls]

## Sheet: TableS7_PRECOG_cluster
Supplementary Table 7: The prognostic Z-scores of 210 genes regulated by super-enhancers across 23 cancer types
Gene	ACC	BLCA	CESC	COAD	GBM	HNSC	KICH	KIRP	LAML	LIHC	LUAD	LUSC	OV	PAAD	PCPG	PRAD	READ	SARC	SKCM	THCA	UCEC	UCS	clusterID
PLD1	-1.95211	1.32669	0.352573	-0.818168	0.110311	-1.12453	2.0665	0.599278	-2.48856	-0.0586503	0.867663	-0.815267	-1.3329	-1.42273	0.449199	0.85186	-0.0347635	-1.14793	0.811901	0.047672	-0.240857	0.248308	10
PRKCSH	0.356005	1.29796	0.856867	-0.219559	1.27215	1.2457	1.30704	2.14411	-0.821495	0.758387	0.405427	-0.360334	0.724918	-0.429286	0.33151	1.24266	1.19904	1.07075	0.120588	0.329803	1.10098	0.799405	10
ENO2	-1.32083	1.3998	1.58189	1.55196	1.08747	1.82103	3.07734	2.065	1.14128	0.480298	0.343237	-0.491889	1.67576	0.299173	0.42655	0.00537683	0.419703	0.0504906	-0.262082	1.82305	0.641166	0.434806	10
TPI1	0.80383	1.11963	1.12557	0.728643	1.18398	1.27367	2.60388	0.947349	1.70211	1.47331	2.73892	-1.59134	1.50807	-0.417605	0.790811	-0.40643	-0.104527	1.91377	1.86578	1.36632	1.58024	0.660257	10
GAPDH	1.24067	0.261432	1.76664	0.13446	0.382381	1.46311	1.71909	2.79776	0.467509	1.07019	3.23988	-1.53744	1.52728	-0.284573	0.355883	0.0390134	0.738292	1.48056	1.33693	1.11984	1.89117	1.40814	10
UQCRB	-3.0848	-0.400847	-1.97532	0.325916	-0.874065	1.18168	2.00653	-0.280276	-0.789232	1.05313	1.87598	-0.822456	1.06266	0.698592	-0.837415	0.160554	0.718403	-0.693675	-0.349608	-0.417825	-1.39338	2.12742	10
ZNF706	-1.92516	-1.40568	-2.69528	0.24743	-0.659742	-0.386162	1.43968	3.74949	0.378428	2.21387	0.747598	-1.2203	-1.24549	-0.496397	-0.144839	0.589402	0.403814	-0.204482	0.362273	-0.323224	-0.0723848	0.967897	10
ZNF576	-1.19596	-0.931836	-1.14364	-0.552332	-0.808712	0.35807	0.357261	1.33964	0.399552	-0.550754	0.633044	-1.72515	-0.109925	-0.780119	-0.185957	-1.35462	-0.0712475	-1.08579	1.65725	-1.42418	0.624071	0.819215	10
ASNA1	-1.13118	1.06365	-1.00224	0.307617	-1.6491	-1.16719	0.975861	-0.371363	0.817831	-0.681972	-0.159001	-1.61289	-0.0926279	1.34404	-0.895758	-0.27359	0.678955	-1.25014	1.60338	-2.42809	1.79562	2.19436	10
EIF4EBP1	2.74283	-0.497896	0.892995	0.65822	-0.374651	0.0131313	3.25597	3.89314	1.5143	0.420832	0.80751	-1.56899	0.150916	0.911657	-1.03772	0.209098	1.72316	0.142904	0.328723	1.35772	0.976188	-0.668635	15
LSM1	1.28699	-0.493295	-0.690681	1.2054	0.0147032	-0.375906	0.836996	2.12029	1.69957	0.238689	0.0225259	-2.22022	0.394875	0.0958175	-0.638727	-1.05266	1.09347	0.084874	1.01507	-0.862867	0.160426	-0.721027	15
ASH2L	0.997657	1.05857	-0.79877	0.0575307	-0.182127	-2.36473	2.06407	0.289556	0.382645	-0.0828211	0.44298	-1.86884	0.121736	1.44584	-0.194699	-0.650915	0.431431	-0.0909164	0.848821	-1.79928	-1.30038	-0.966717	15
CREM	2.57834	-0.108482	-1.71499	1.36902	-1.02479	-0.365194	-1.02105	1.03451	0.309062	-0.635391	2.04384	-0.651097	-0.827927	-0.368217	-1.01424	-0.558748	2.08575	0.0378456	-1.063	0.537835	-1.5928	0.594795	15
ENSA	3.01408	0.363308	-2.33987	0.897714	0.124884	0.0855861	-0.919633	1.31797	0.259785	0.338638	-1.50212	-1.68306	-1.94881	-0.900268	-0.6543	0.227166	0.841899	0.44159	-0.664726	0.203045	-0.787522	-0.190569	15
S1PR2	1.06655	0.305668	-1.67132	0.821704	-0.562768	-2.87001	2.02391	3.52431	-1.02791	0.498582	-0.414641	1.30976	0.543728	-0.0702139	0.251243	-0.740682	0.531447	-0.554419	-1.14646	0.190955	0.137521	0.230098	15
NFIX	1.26731	1.92363	-1.4122	0.128251	-0.853778	-1.70649	1.39958	2.2709	0.17251	-2.2233	-1.30267	-0.353533	1.9609	0.0158834	-0.0977499	0.801411	-1.23476	-0.417203	-0.819528	0.611022	-1.38074	0.580245	15
KCNK6	-0.316665	1.32687	-0.866944	-0.276952	0.325098	-0.603819	-0.220697	2.327	0.354097	-2.45633	1.28711	0.546794	-1.19415	-1.63327	-1.09401	-0.300391	0.0492577	-2.43461	0.428227	-0.303997	-0.0927385	0.386484	15
TMEM126A	0.138277	-1.19001	-0.451697	-0.717308	-0.795799	0.667902	0.461818	-0.643848	-0.882257	0.40764	0.178999	-0.904383	-0.189579	0.56899	-0.23515	-1.34836	0.0115636	-2.10748	0.00834434	-1.57953	-1.79891	-0.903816	13
NDUFC2	-0.465897	-1.67224	0.0374812	0.231559	-0.654997	1.0192	1.44202	-1.06104	-1.2342	0.548828	-0.319298	-0.555267	-1.3331	-0.379978	0.764265	-0.608234	0.294758	-1.23556	0.371328	-2.05837	-0.843818	-0.0241411	13
GGPS1	1.86187	-0.216425	0.0501595	1.26152	-0.89853	1.85789	0.686039	1.07271	-0.196704	0.817846	-0.086376	-0.679864	-1.26911	-0.593263	0.153514	-0.426205	-1.33323	-1.65773	-0.67736	-0.449205	-0.39318	0.530219	13
CDC37L1	-0.991306	0.338732	-1.34399	-0.607957	-1.47255	0.506119	-1.10192	-1.10786	-1.24367	-0.687815	-1.49669	-0.527787	-2.76691	1.05205	0.307898	-0.711945	-0.612974	-0.234113	-1.01186	-1.30704	-1.91408	0.0163969	13
TMED1	0.0350705	-0.499796	0.230343	-0.269411	-0.425772	0.367002	0.674239	-1.18065	0.259222	-0.00419165	0.56922	-0.470642	-2.27791	0.849893	1.13948	-0.560732	1.46511	0.356907	-0.755304	-0.978101	-0.0920086	0.533626	13
NR2C2AP	1.21974	-1.34214	-1.98689	0.16511	-0.597293	-0.254693	1.58601	0.0373496	0.861648	0.444625	-1.51288	-2.02042	-1.7964	0.0352084	-1.36999	0.183161	0.683841	-0.773283	-0.280469	-1.48271	0.781937	0.969671	13
POLR2H	1.93219	-2.65325	-2.10715	0.345745	-1.19116	2.00588	1.44538	1.15154	0.0959269	0.697335	0.560662	-3.18811	-2.07419	-0.26529	0.231549	0.236281	0.908064	-0.16086	0.100237	-0.555291	1.32101	-0.367423	13
PDCD6	-1.10642	-0.941026	-0.804253	1.2245	0.750689	1.72806	1.92986	0.22202	1.39915	1.50035	-0.26854	-0.852899	-1.96944	-1.01212	-0.323052	0.592661	1.22607	0.16652	-0.577653	0.0053218	0.479697	0.26191	13
EPHB3	1.95431	0.915779	-1.30665	-0.997035	-0.450869	1.13933	2.77306	-0.930662	0.113264	-0.81781	-0.899695	-0.466828	-0.816956	-1.60424	-0.0168318	-0.641782	-0.723712	0.926545	-0.64721	-0.824652	-1.17831	-0.711037	13
MAGEF1	1.1937	-0.174931	-0.436295	0.651276	-1.16754	2.30612	1.17866	-1.53493	0.555916	-0.614179	-0.595761	-2.39865	-2.1129	-0.0316184	-0.930046	-0.878333	-0.425239	0.578671	-0.168616	-1.02188	-0.62959	-1.19449	13
ANKRD49	0.210603	-1.4562	-1.38579	1.01366	-1.54352	-0.966234	0.982982	-0.648332	-0.600109	-0.263373	-0.969913	-1.72177	0.300917	0.0203308	1.17572	0.582912	-0.572663	-1.39088	-2.04966	-1.98781	-1.18002	-0.965827	13
ECSIT	-1.25308	-0.0968038	-0.407786	-0.0569557	-1.35231	-1.26734	1.11981	-1.46995	1.00294	-0.736195	-0.367086	-0.814396	0.0713148	0.570796	1.23874	0.402806	0.8743	-1.03171	0.172403	-0.604677	-0.96264	1.92583	13
PSMD6	-1.07735	0.778629	0.933081	-0.636952	-0.46759	-0.413917	1.27796	-1.45001	1.01173	1.32702	-0.165467	-1.73234	-0.654947	1.17918	-1.1143	0.401959	-0.667286	-1.54415	-0.860009	-0.386736	1.12584	-0.880321	13
TMEM135	-0.621106	-0.316349	1.39336	-0.712043	-2.01073	0.180813	1.44141	-1.10735	0.132766	1.14413	-0.113039	0.156184	0.0746062	-0.314483	1.16109	0.166049	-0.941218	-1.40106	-0.770107	0.172324	-0.739468	-1.54535	13
DNAJA3	-2.72014	-0.345248	-0.208524	-1.34488	-0.078893	1.89241	-0.808766	0.169554	1.66917	0.0879936	-0.33018	-0.393592	0.2839	1.09918	1.22136	0.71081	-2.54928	0.245476	-0.878893	0.605334	1.32923	1.13473	6
MRPL15	-1.78944	-0.667664	-0.870417	-0.613419	-0.626641	1.50561	1.37843	0.0110347	1.32432	0.957993	3.11189	0.44233	-1.1944	1.78311	0.540972	-1.8425	-1.48393	0.848025	-0.222667	0.85637	1.77187	0.532496	6
DPM1	-1.1464	-0.453806	-0.953761	0.4144	-0.756641	2.41841	0.379793	1.27973	-0.675766	1.51076	0.128634	-2.03601	0.369213	0.498869	-0.602185	-0.802521	-2.03411	0.326423	-3.29645	0.688476	0.870159	0.0601456	6
NDUFB5	-1.42697	-0.853902	-1.66552	0.896349	-1.13562	2.81309	0.906924	-1.5743	-0.589305	0.81834	1.13926	-2.30388	-0.80947	0.955388	-0.202787	-0.382937	-1.53027	0.0803236	-1.38821	-0.110607	0.343603	-0.0242036	6
RNF13	-3.43979	-0.427446	-2.59627	1.55804	-1.36121	0.860555	-0.443568	-1.648	0.927418	1.26122	-1.12779	-1.49638	-0.22989	0.964579	-0.0283754	-0.294865	-1.63136	-0.948028	-2.94578	-0.510883	-0.146116	0.502017	6
PSMD2	1.49143	0.863984	-0.521112	-0.865151	0.12472	2.52479	1.63728	1.68221	2.45812	0.0612899	2.92096	-1.10701	-1.58966	1.83131	0.415564	-0.440097	-1.39528	-0.506424	2.00989	0.900323	0.556263	-0.376226	6
AP2M1	-0.173162	-0.241899	-1.81337	1.37236	0.631514	1.60428	1.33776	1.30853	2.70808	-1.02968	3.54359	-1.33182	-1.83826	1.50008	-0.551523	0.425901	0.542606	-0.775644	0.59399	0.342752	0.141282	-0.109859	6
YWHAZ	0.867202	0.158981	-1.11433	-0.742526	1.52038	0.887891	1.8174	1.72029	1.51498	2.14669	2.35401	-0.363092	0.0114988	0.864501	-1.28866	0.444725	-0.597371	0.24973	0.744974	1.46392	0.92046	0.727838	6
TPD52L2	0.868895	-0.0177171	0.44694	-0.210196	0.829098	2.16152	0.7061	1.52638	2.50548	0.171206	1.85619	1.87214	0.152218	2.33981	-0.425354	0.711428	-1.06944	-1.12626	0.710208	1.8661	0.433948	0.420269	6
ZNF737	-2.30548	-0.707055	-0.961777	0.233745	-2.54832	-1.50057	0.283139	-2.03932	-2.11631	0.450634	-3.00737	1.05068	-0.723352	-1.64827	1.10171	0.00333401	-2.05551	0.488526	0.420315	-0.336305	-1.26752	-0.738305	3
ZNF493	-1.22446	-1.56806	-0.871963	-1.12502	-2.60528	-2.40816	0.433284	-2.02594	-1.52065	-1.79857	-1.99579	0.981324	0.395429	-0.707137	1.36177	0.710065	-1.4332	-0.567776	-0.755191	-0.485057	-1.48543	0.174507	3
ZNF431	-0.717505	-0.993584	0.843941	-0.0635884	-2.90674	0.825957	1.86805	-0.686241	-2.80029	-0.251451	-2.62811	-0.420864	-0.746276	-0.373754	1.35359	0.194225	-0.895097	0.786166	-0.537771	-0.704806	-0.515791	0.322305	3
ZNF429	-3.61054	0.869494	-0.443478	-0.084208	-3.59725	0.478133	-0.738982	-2.61813	-1.81022	-1.75309	-2.68884	1.6323	-1.85609	-0.925025	-0.00916075	-0.23678	-0.985557	-0.203045	0.79278	-0.428932	-1.25758	0.641072	3
ZNF491	-1.97646	0.557371	3.2623	0.200106	-2.23234	-2.4798	0.540317	-2.58879	-4.5864	0.629867	-1.64633	0.25849	-0.765211	0.730515	1.06446	1.59846	0.0435206	0.379065	2.19681	0.604467	-1.20249	0.635975	3
ZNF439	-0.205616	-0.755736	-0.663234	0.376354	-2.51622	-1.68545	0.61928	-2.06537	-3.87432	0.517571	-1.07393	0.321014	0.558262	1.0659	0.00139097	1.28745	0.963164	-0.457337	0.7732	-1.52894	-1.0254	0.400297	3
SCMH1	0.871284	-1.78946	1.43816	-0.0354072	1.2882	-0.997213	1.27086	-3.91532	-2.40088	-0.00532151	-1.7606	1.4373	-0.197815	0.732163	-0.834393	1.97058	1.0358	0.924285	0.449984	-1.97248	-0.848157	-0.1941	3
THRAP3	-0.278337	1.71927	0.999894	-0.994916	-0.233709	-1.83399	0.950896	0.291192	-0.368051	0.239094	-0.603869	0.631028	1.02749	0.605985	-0.00938717	0.4526	-0.212982	1.52854	2.65972	-0.340255	-0.358043	-0.299022	3
PIK3R2	-0.841461	0.424426	1.30831	-0.288169	-0.812177	-0.948737	-0.0397009	1.15845	0.91581	-0.703042	-1.95239	-0.656509	0.0925635	0.526745	1.0309	0.858218	0.573653	0.140392	3.88021	-0.45288	0.730123	1.18552	3
MYO10	0.379933	0.927849	1.77558	-0.536512	-0.801375	-0.0398899	0.4889	-0.750848	-0.564903	-1.89198	0.512056	1.36099	-0.689154	0.224863	0.313868	0.200698	-1.92176	0.775003	2.76643	1.34125	1.52891	1.09475	3
CHERP	0.234031	-0.286844	0.16801	-0.151129	0.149623	-1.42734	1.41646	0.901348	-0.607959	0.299014	-1.71396	-0.19058	1.31215	-1.14587	1.24021	1.13433	-0.906122	-0.102914	1.55667	0.344251	0.0191978	0.115728	3
WIZ	1.12038	-0.538403	0.910095	-0.12617	0.320717	-2.08712	0.0101878	1.18056	-0.247823	-1.62738	-0.0930031	0.375865	1.54062	-0.907468	0.571088	1.68472	0.417893	-1.15852	1.60469	1.24618	-0.121426	-0.131507	3
MGRN1	-2.16612	-1.87078	-0.250698	-2.50077	1.40327	-1.26263	-1.94938	-0.494481	0.295658	-1.42661	-2.58892	2.41186	0.193539	-1.18002	1.16291	1.53168	-0.414737	-0.734889	2.3096	0.267609	0.66076	0.543311	3
ZNF500	-1.00129	-0.945405	0.407002	-1.85279	-0.651178	-1.1461	-1.10364	0.595802	0.243885	-1.27782	-1.40692	0.469711	1.08878	-0.0677291	1.13651	1.48273	-2.2142	0.223973	2.48506	1.00064	-0.852232	-0.135698	3
CNOT4	-2.26879	0.48041	-0.676368	1.46622	1.003	-2.23002	1.60973	-2.42803	-1.92393	-0.275086	-1.18408	0.0341458	-0.809481	0.477934	-1.0366	0.100219	0.176376	-1.80375	0.731041	-0.677038	-0.481464	0.583291	4
PRKACA	-1.41912	3.10298	-1.01703	1.83395	1.48543	-0.248419	1.04322	1.10677	1.41458	-0.666556	-2.16048	-0.630149	1.58528	1.11836	-0.787147	0.689349	1.60058	-1.12169	1.04817	-0.892932	1.45926	0.644924	4
FAM131A	-1.04164	0.832559	-1.01614	2.57859	-0.340622	1.02567	-0.0975935	-0.764277	-0.965809	0.585815	0.110723	-1.45392	-2.13943	-0.2268	-0.529944	1.71766	0.143747	-0.628453	1.21899	0.171665	0.440218	-0.854618	4
GLIS2	-3.11588	0.647297	1.82722	0.460814	-0.15713	1.30403	-3.3217	0.17466	-1.90424	0.581036	-0.984143	1.85586	2.71823	0.764397	0.901324	-0.00774563	0.567296	-0.766931	1.23135	1.71219	-0.268426	-0.130679	4
HEBP1	-3.76318	-2.0562	0.43119	-0.409166	1.74568	1.61739	-1.85918	0.0761235	-1.27005	1.24005	0.203618	-0.973489	0.775303	2.01095	-4.25e-05	0.30458	0.473472	-0.376174	1.08051	-0.366454	-0.355092	0.714881	4
DEXI	-4.42584	-1.03475	0.890192	0.00835022	0.415793	1.14251	-1.61016	1.15882	0.578796	-1.83814	-1.28119	0.372417	1.34158	-0.785403	-0.811567	-0.463447	0.54594	0.375969	3.07208	-1.16755	-1.56502	1.00252	4
ZSWIM1	-3.65965	-1.35944	-0.515966	-0.758475	-1.34322	2.00811	-0.935872	-1.71059	0.740878	-0.897263	-1.6965	-0.31828	1.49125	-0.596322	1.29382	-0.105312	0.338336	-0.655971	2.80361	-0.195532	-0.0898089	1.35308	4
VASN	-0.543798	0.116858	1.4218	0.870073	3.23316	-0.990079	-2.97448	-0.828579	-1.39946	-1.9298	0.0908204	1.92188	0.841421	1.90548	-1.30778	0.0488895	0.930181	0.530831	0.776647	-1.13574	-1.13961	0.0217094	17
TSPAN9	-1.45941	1.36277	0.477245	1.63959	2.96824	-1.832	-1.53522	-0.396302	-0.201218	-0.967389	-0.0354476	0.957461	2.94395	1.13292	0.960917	0.947419	-0.593445	1.74628	3.36383	-1.63749	-0.781603	-0.233541	17
FGFR1	-0.414919	2.02721	0.464311	-0.00122692	3.03518	-1.11	-0.508902	1.06959	-2.53987	-1.35897	1.39275	-0.363467	0.905503	1.54538	0.00424099	0.145727	0.0482494	0.661123	-0.0968523	1.04108	-1.17041	-0.298784	17
ERLIN2	-2.03983	0.282394	0.553119	0.250558	2.04118	-0.417706	0.225714	-2.32275	-0.190619	0.319186	0.694011	-1.16655	0.680057	0.244814	0.0116966	-0.866621	0.88735	1.79604	-0.161692	0.288214	-0.44649	-1.68114	17
DERA	-0.713034	0.496358	0.728533	1.23338	-0.701876	1.05405	-0.90715	0.600232	-1.4642	0.082348	2.41541	-1.65796	0.571998	1.69533	-0.651114	0.296881	-0.0614154	0.354824	1.48998	-2.84338	0.641182	-0.412046	17
DDX47	0.212291	-1.45663	0.987317	0.619186	-0.37009	1.50566	-0.402635	2.20634	-1.95763	1.89493	2.22736	-1.60671	1.71286	2.32744	0.163966	0.345622	0.134804	1.92099	0.807944	-1.44664	-0.672604	-0.00362921	17
CHD4	-2.19865	2.00303	0.663382	-0.00124107	-0.379456	-0.729834	1.13107	0.18163	-1.00484	0.532863	-0.482764	-0.0991332	2.85282	0.274914	0.758097	0.94048	0.0829409	0.607896	1.68498	0.137787	0.823417	-1.6299	16
PEX5	-0.876548	2.24334	1.86962	0.829219	-1.34136	-0.179152	0.617823	0.710018	0.0621779	0.699192	-0.67789	0.149886	2.71097	-1.23773	0.904322	0.405316	-0.137273	1.70553	-0.172769	1.19568	0.0121043	-0.48114	16
BAG4	-0.415804	1.9705	0.950578	0.40238	-1.63469	-0.561049	0.989443	1.40747	0.320284	0.098816	-0.0909347	-1.4448	0.549658	1.66899	0.396402	0.544833	-0.01735	2.03766	0.927849	1.28858	0.18767	-0.537561	16
CDKN1B	-1.11512	-0.353819	-0.4548	-1.10687	-1.75845	-2.43111	-0.815308	2.1195	0.194909	0.0375677	-0.960723	-1.21943	2.3756	0.716508	0.236459	0.657423	-1.28539	1.21553	-1.99255	-0.930498	-0.459714	-0.49322	16
ZNF384	0.714282	0.377888	0.521717	1.83218	-1.02972	-2.12414	-0.461131	0.914578	0.248991	0.50382	1.15783	-1.27147	3.19528	-0.873531	0.15819	1.26509	0.00690819	1.74091	0.518306	0.290112	-0.528452	-0.881504	16
MCFD2	-0.547469	0.99495	2.07097	1.10951	0.24766	2.19372	-0.111293	1.35887	0.0606301	0.59124	-0.104346	0.556651	1.16662	2.09962	-0.102294	0.417529	-1.16734	1.29212	-1.43613	0.930101	-0.757241	-0.0816457	16
SOCS5	-1.66564	0.743851	1.88796	1.71487	-0.84492	0.327232	-1.33623	0.284448	-0.735884	1.25894	-0.993493	-0.659982	3.15102	1.35627	0.389334	0.923532	-1.76547	0.270863	-1.46527	0.465312	-1.83223	-1.14036	16
RHOQ	-1.80465	-1.72058	1.51262	2.26729	-0.833705	0.413012	-0.183094	0.384077	-0.162203	-0.531914	-2.6334	0.514981	1.59192	0.711394	0.262431	-0.623974	0.185713	-0.672437	-0.35284	1.37882	-1.96102	-0.0280007	16
UBR2	-0.62862	-0.366748	2.05985	-1.44418	-1.79357	-0.841957	-0.370401	-1.13662	-0.847653	-0.260766	-0.966748	0.113052	-0.4375	0.338085	0.390179	0.401493	-0.990789	2.49616	-0.120306	0.197488	0.203243	-0.174782	1
RPL7L1	-0.560826	0.531426	2.15594	0.390113	-2.43389	0.538995	0.201862	0.0812486	-0.506102	1.69252	0.412069	-0.0186244	0.078762	0.573414	0.939053	0.494153	-0.467329	2.43661	1.15564	1.1996	0.101017	-1.24861	1
GSPT1	-1.02901	0.687024	2.11139	-0.989548	-0.454877	0.764192	-0.527199	0.695318	-0.450228	1.35726	-1.68614	0.939801	1.2599	-0.505232	0.11002	0.102503	-1.99224	0.937209	1.01875	1.31827	0.664393	0.974939	1
ZNF791	-0.884693	1.16277	1.28861	-1.05238	-2.63349	-2.50255	0.354664	-0.349502	-2.43122	0.060022	-2.43914	-0.938623	0.635131	0.771281	0.191341	0.630287	-2.39389	0.981516	-1.06732	0.725321	-0.399967	0.742041	1
ZNF136	-1.56722	-0.172153	0.806431	-1.00279	-2.54769	-2.71398	0.268552	-3.10678	-1.71598	0.269869	-3.06655	-1.49897	0.19467	0.808396	-0.189949	0.178726	-2.17276	-0.428824	-1.60811	-1.45241	-0.00690206	0.847261	1
APEX1	1.62081	0.444845	2.28546	-0.829297	-1.61758	0.10745	1.20162	-0.153567	-0.553267	1.58571	0.0452634	-1.50585	0.11638	1.18404	0.104577	0.671485	0.0894326	0.930328	-0.989102	1.28727	0.416776	0.817383	1
ZHX2	-1.71115	0.922327	-0.135936	0.162658	-1.93662	-1.92103	-2.0915	-1.38568	-0.633221	2.12503	0.608179	-0.550041	-0.0193723	1.04676	-0.185401	0.469869	0.225842	-0.0736418	0.0261762	-0.86044	-0.586355	-0.0268839	1
ZHX1	0.920006	2.04748	0.158167	0.221484	-1.07552	-1.46905	0.960566	0.249057	0.631737	2.11764	1.51849	0.232018	-0.479031	1.11956	-1.29078	0.180885	-1.87926	0.767646	0.20538	1.00884	-1.40447	0.318301	1
NEDD9	0.242825	-1.62809	-0.281472	-0.464601	0.202163	0.624688	-1.9391	-1.13457	2.18536	0.499472	-1.41463	1.54163	0.696999	-0.349126	0.532305	0.626845	-1.95554	2.2888	-1.06971	0.71059	-1.16215	-0.36644	8
UCKL1	1.89738	-0.87028	-0.352915	-0.839847	0.0472685	1.30906	-0.634437	-0.355121	1.16053	-0.685772	-0.547657	1.46186	-0.222528	-0.775329	1.27374	0.916795	-0.470785	0.296046	-0.389007	-0.511977	0.135511	0.699054	8
AARS2	1.23931	-1.06145	2.90825	0.219635	0.948219	-1.20568	-0.0637347	-0.18383	1.2505	-0.502208	-0.68035	-0.341734	0.275483	-1.58536	1.1803	0.586416	0.73832	2.10455	1.32265	-0.276911	0.364952	-0.0785318	8
TJAP1	0.681444	-2.86489	1.21049	1.41439	-0.307237	0.20352	-1.46939	-0.504315	0.556753	0.656579	-1.1263	-1.05076	-0.151873	-1.42564	1.10544	0.579055	1.06469	1.60447	0.220555	0.227353	0.0352798	-1.02828	8
ABCC10	0.89619	-2.04207	1.70544	0.159073	0.11401	-0.708543	-1.4864	-1.40057	1.60122	-0.242459	-1.14054	-0.334667	0.565679	-0.344519	0.965941	0.254501	1.20454	-0.220761	2.26412	0.0117998	1.61699	0.0158172	8
MRPS12	-0.834563	-2.21564	-0.767131	-0.704158	-0.546049	1.55183	-0.56993	1.63278	2.16375	-0.539327	1.00488	-0.561993	1.6191	-0.429059	0.137365	-0.270427	-0.727035	-1.89433	1.86197	0.523759	1.43304	0.566031	8
PSMD8	-0.344718	-0.829582	-0.0444597	-0.324109	-0.373831	1.95152	-1.15385	2.08671	2.83742	-1.13037	0.3712	-0.621087	1.82138	0.200214	-0.26909	-0.333041	-0.811728	0.240206	1.74427	-0.528633	1.93845	-0.984515	8
EIF3K	-0.186125	-0.860447	-1.6767	0.213522	-0.425288	0.879856	-2.24503	-0.231131	0.33377	-0.567361	0.488962	-0.384868	2.35557	-0.279087	1.2103	-0.212509	-0.662544	-0.400847	1.146	-0.239367	0.316784	-1.05838	8
NFKBIB	-0.428527	-1.62131	-1.08141	-2.05762	-0.52196	-0.0943466	-2.49836	-0.023478	2.47812	-1.57061	-0.494499	0.48198	2.80883	-1.21897	-0.642255	-0.24212	-0.326325	-2.05112	-0.471517	-0.878082	1.76305	-0.143139	8
ECH1	0.522041	-0.28306	-0.622369	0.0711098	-1.23186	0.15505	-1.55015	-1.07578	2.72421	-0.674173	-0.70492	0.138025	2.72657	-0.510969	-0.815761	0.0430936	0.416219	-1.75524	-0.321697	-0.0506542	2.04393	-0.376865	8
SARS2	0.00132787	-1.32142	1.11844	-1.17169	-0.45483	-0.0161719	-3.7456	-1.2643	1.18819	-1.7126	0.0137453	0.494678	2.69992	0.417678	-0.482303	-0.0893107	-0.546885	-0.464763	1.29101	-0.613457	1.61601	-0.363447	8
ITPKC	0.247411	-1.53204	-1.2699	-1.08581	1.69733	0.0092491	-1.838	1.15801	1.96575	-0.208397	1.49372	1.00794	0.5917	0.0108285	0.341791	-0.670122	-0.674845	-1.65337	0.507461	0.148839	1.9042	-1.16672	8
SERTAD3	-0.352096	-2.47377	-0.969745	-0.0755445	-0.329602	0.927633	-1.20735	-0.403308	0.349249	-1.62276	-0.671172	0.99883	-0.485889	-0.235617	-0.57408	-1.50968	-0.514745	-1.6808	0.579884	0.284839	1.18725	-0.757367	8
CLSTN1	3.484	0.892687	0.214692	-0.996494	1.53763	-0.40008	-0.393107	-1.95174	-0.445795	0.449861	0.580828	0.0584666	0.559969	0.784879	0.0307629	0.888707	-0.8158	1.06657	0.74107	0.969909	0.75344	0.635421	9
PPFIBP1	3.37067	1.73133	1.74098	0.713874	0.722395	1.38921	-0.740792	-2.57507	0.576867	-0.0963374	3.40082	1.28341	1.47102	2.25101	-0.137291	-0.584016	-0.354798	0.138151	-0.828989	-1.02484	0.214165	1.39269	9
MYO1C	2.40789	0.91063	1.62809	0.210455	3.12793	0.559721	-2.03773	-1.65025	0.322043	-2.2649	0.118126	2.88502	0.0660122	-0.814443	0.650595	1.47158	0.984133	-2.35825	0.684153	-1.13079	0.151096	0.614792	9
PHLDB1	3.12365	0.380462	2.14472	0.827207	1.1276	0.868065	-0.291557	-0.700992	-0.139397	-1.14625	0.512679	1.46743	-0.183291	0.80429	0.159306	-0.581533	0.6716	-2.8557	0.32371	1.1832	0.582052	-0.577398	9
FBXO17	-0.199952	2.31091	1.3592	1.86288	3.19156	1.08896	-2.13453	0.131527	-0.946124	0.0266279	2.33472	1.93798	2.18887	1.35451	0.935983	-0.202765	-0.743775	-1.48644	2.3209	1.3069	0.80463	-0.78896	9
SAMD4B	0.560819	1.12995	1.97295	0.200348	-0.185439	0.708143	-2.86357	0.76456	-1.02806	-1.00142	1.03402	0.384185	2.45857	1.67216	0.0536637	1.88768	-1.8064	0.137973	1.83332	1.44265	2.66878	-1.63612	9
CREB3L2	-1.01836	0.472286	1.68284	0.301273	0.719643	-1.41063	-0.964698	-0.650985	-2.76853	-1.25853	-1.59594	2.40931	-0.933728	1.00753	0.191133	0.0385753	-0.675926	0.413962	-0.217262	0.554534	0.0104072	0.347749	20
CUL7	-1.38161	-1.11728	4.35858	-0.132911	2.75693	-1.36482	-2.1125	-0.629059	-0.30526	-0.167347	-0.952365	0.37442	0.279328	-0.731581	0.00624722	0.86803	-0.34537	1.82451	-0.0814189	1.0838	0.815732	-1.63598	20
IER2	3.14498	-1.46126	0.43761	-0.759024	1.35569	-2.69907	-2.60006	-1.30774	-0.314904	-1.21401	-1.26839	1.78332	0.20086	-0.728097	-1.06197	-1.59729	0.401083	-0.618754	-0.449253	-0.615231	-0.399144	-0.228551	20
SELENBP1	0.177526	-0.811279	0.30728	-0.584811	1.0995	-2.09625	-3.188	-2.60479	-1.7323	-0.468163	-3.02456	1.4343	0.188695	-1.79398	-0.250109	-1.29418	-1.03018	-0.687187	0.68256	-1.2748	-1.43954	-0.0286102	20
MNT	-0.0776501	1.06083	-0.834633	0.5411	1.31725	-1.24953	-1.39577	-0.0440596	0.25313	-1.85054	0.292062	1.67695	1.1908	-0.2087	0.536159	1.21234	0.219889	0.226125	1.17241	0.838426	-0.61308	-0.342945	20
ZBTB46	-1.29414	1.54826	-1.61275	0.234999	0.510386	-1.81404	-2.3884	-1.05883	1.8939	-3.02756	-0.0549743	1.21455	0.436722	0.284541	1.09648	-0.162805	0.863596	0.633952	-0.160648	-1.45798	-0.935026	0.0736687	20
SLC27A1	-2.14689	-0.777078	-0.585441	0.472866	1.94189	-0.770841	-0.711351	-0.380744	-1.78592	-3.11767	-2.86643	0.200309	0.725207	-0.398251	0.968635	-0.0159314	1.00542	-0.303136	-0.541179	-0.669811	-1.34397	2.46807	20
CLSTN3	-0.293861	-0.824983	1.19822	1.43314	1.83739	-1.632	-0.332739	0.27546	1.59843	-0.0619544	-1.39795	1.01902	2.17282	-1.23608	1.28136	0.367771	0.721532	0.154717	-0.923471	1.92144	0.620226	-0.217402	20
STK40	-0.652013	0.358859	0.67264	-0.356441	0.0490217	-1.84485	-0.913399	0.243284	1.18968	0.795677	-1.99059	1.88272	1.73281	-1.96363	0.117483	0.3045	0.765772	1.44364	1.73093	0.266517	0.739568	-1.16527	20
REPIN1	-3.43594	0.150665	-0.407017	-0.423886	0.861044	-2.59609	-0.596886	-1.54663	-0.981822	0.28074	-2.04265	-0.205491	-0.394092	-1.82165	-0.381283	0.838418	-0.0666047	-0.480843	1.61223	0.902387	1.29439	1.89094	20
DNAJC5	-2.34399	1.24353	-0.120617	-0.815424	1.84468	-1.08034	-0.260151	-0.730637	1.40741	0.111603	-1.36339	2.53043	1.15255	-0.159127	0.0695233	0.799686	-0.949323	-0.143099	0.398055	1.59875	1.54701	1.08576	20
MEF2D	0.380048	2.379	-0.122383	-0.466207	0.708781	-1.98146	-1.33303	0.893671	1.57005	-0.732129	-1.1683	1.40098	-0.353418	0.36137	0.337568	0.805001	-0.248832	-0.66342	1.43397	1.04523	-1.20946	-1.07983	20
NCALD	-0.137147	0.541694	-1.97987	1.21556	-0.171837	-2.81841	1.44189	0.337561	2.86036	0.13336	-3.18912	0.99408	-0.871367	-0.329256	-1.75055	1.48078	-0.424788	-0.156816	2.50302	0.779431	0.203409	0.72107	20
SRF	0.250962	-0.691201	-0.163889	1.75736	0.339244	-2.46308	-0.87196	-1.1959	1.54234	0.0964101	0.44426	-0.0572016	0.822591	-0.090221	0.0198155	0.587883	0.227052	-0.814191	0.765028	0.487549	-0.992611	-0.417819	20
CD9	-1.81693	0.0233022	-1.07395	1.07372	0.0693938	0.603512	-1.98519	-1.09135	-0.602083	0.462493	-2.22395	-2.17573	0.943056	-1.31555	-0.855991	0.139813	-1.34925	0.248449	-0.123257	-3.04791	0.419085	1.20428	18
MLF2	0.528374	0.650136	-0.537267	1.01557	-0.779908	-0.143741	-0.941847	0.447922	1.18981	0.123087	0.426363	-2.01618	2.49748	-1.15841	-0.691586	-0.0644516	1.44948	0.27454	0.901461	-0.761823	1.95336	-0.101279	18
COPS7A	-1.98924	0.844546	0.886923	3.3389	-0.149003	1.5613	-2.38634	-1.00009	0.939426	-0.154145	1.24054	-1.43965	1.80242	-0.772035	-0.881474	0.000787909	1.28677	0.466041	1.45827	-1.16926	1.0866	0.420453	18
PEPD	-2.61618	-0.341587	0.552863	0.840067	-0.0781874	0.374804	-3.01854	-1.60131	2.06597	-0.164258	-0.984541	-0.964621	1.14119	1.20632	-0.95084	-0.495782	1.40295	-1.70093	1.9148	-1.01347	1.0124	-0.612999	18
AKT1	-0.74507	0.262486	0.838	0.305851	0.681809	1.50416	-0.801289	-2.14339	1.3138	-0.796757	-0.355279	0.19337	-1.54265	-0.861724	-0.630513	-0.171826	1.35435	0.558054	1.0557	-0.411649	0.483668	-0.524498	18
RAB3A	-1.96353	-0.310536	0.513754	0.00805637	0.235949	0.893207	0.450574	-1.86468	2.11917	-1.54247	-2.34516	-2.12108	-0.399986	0.627814	-0.174111	-0.353533	1.00982	-0.518465	1.61292	1.15152	0.806561	1.50777	18
ISYNA1	2.60591	-0.882415	0.772228	1.0931	0.532414	1.4083	-0.135462	-1.52575	0.922646	-1.0816	-2.15968	-0.197192	-0.431395	1.32937	-0.027425	-0.869681	1.04683	0.171875	1.29419	-0.392614	0.941817	-0.118511	18
ME3	-1.59379	-0.340684	1.3389	0.351264	-0.942257	0.108892	-0.828511	-0.297502	0.691944	-2.36666	-0.75282	2.09103	-0.669339	-0.498807	0.304841	0.376888	0.427856	-1.20914	1.37772	-1.57198	0.480951	-1.92859	18
ARMC6	1.76007	-0.255853	1.2514	-0.245382	-1.0951	-0.0850827	0.256628	0.591636	1.81445	-1.96758	-1.31651	0.78446	-0.416968	-0.28376	1.15207	0.988509	0.385668	0.540563	1.51477	-2.02537	0.454001	0.236275	18
FKBP8	-1.04977	-0.965872	0.605918	1.47999	0.0982593	-0.288553	-1.2041	-0.052608	1.91293	-0.0992833	-1.64406	1.51797	-0.158313	-1.1388	-0.497126	0.494181	1.45496	-1.3243	-1.14717	-1.84991	1.37989	1.22025	18
YIPF2	-1.49996	0.0377857	2.27417	0.704517	-0.561589	0.215048	-0.348727	1.53802	-0.0560788	0.19644	-1.87845	0.769278	-2.23764	-0.548029	-0.489179	0.688431	1.96718	0.312453	-0.338947	-1.0776	0.784611	0.900064	18
QTRT1	-1.05145	-2.17505	-0.873507	0.555897	0.890876	-1.65387	0.0615369	0.595073	1.67747	-0.888181	0.39938	0.219716	-1.06472	-1.11475	-0.0981027	0.288237	1.71687	-0.402308	-1.10457	-0.130117	0.343417	1.16246	19
ZGPAT	-1.31499	-1.90117	-0.294587	-0.722595	1.22351	-0.415301	-0.18945	-1.09791	1.0189	-1.22043	-0.468846	1.60754	0.102028	-0.689296	-0.304933	0.0486251	0.424759	-1.13924	-0.544455	0.0136526	0.407228	-0.144356	19
C1RL	-1.42329	-1.55536	1.67295	1.14672	2.93955	-0.586252	-0.815821	1.23376	2.16624	-0.614783	0.636485	0.494252	0.54909	1.27993	1.31967	0.105517	0.548802	-0.340855	-3.38257	0.120403	-0.23455	-0.00570173	19
PRKCE	-1.35065	-2.72147	0.769442	0.364587	-0.811701	-1.21859	-0.98946	1.51235	1.03239	-0.069475	-1.40496	0.889871	1.09092	-0.254101	-0.392774	-0.0805359	0.571441	0.303707	1.98863	0.357204	-0.408123	-0.0418062	19
TRAPPC3	-2.38996	-2.57394	-0.11398	-0.705227	-0.153904	-0.0622606	-0.0449173	0.480896	0.851476	0.402598	-0.447446	-0.439575	0.149837	-0.792856	-0.693147	-0.760337	1.93489	-0.473686	0.79715	-1.84281	-0.453151	0.79386	19
LYL1	-0.8852	-1.06992	0.295389	0.860858	0.0814101	-1.38557	-0.761554	1.42173	-0.205656	-1.60066	-0.927131	1.8591	0.199835	-1.06363	-0.867849	-0.679789	1.76038	-2.73627	0.0733901	-1.38054	-1.15382	0.150384	19
JUND	0.581406	-0.916418	-1.24703	0.0540531	-0.0305497	-1.92085	-2.40664	0.424982	0.954315	-1.90523	-1.61404	1.29854	0.288419	-1.41063	-1.15299	-0.839747	2.11388	-1.97151	-0.88559	0.362608	0.222505	-0.205892	19
CDC37	1.43448	-1.99082	1.49945	0.674321	1.64622	-1.01664	-1.22388	2.30536	2.48528	-0.445077	1.37672	-0.0250029	-0.543718	-1.76934	-0.864392	0.219951	1.78461	-0.554261	-0.14829	-1.40415	-0.04191	1.03423	19
ELL	1.16346	-2.17685	0.881326	0.4236	0.870787	-1.11236	-0.989645	1.21497	1.37627	-0.806431	-1.42823	2.37225	0.322714	-1.51458	-0.728422	0.281736	0.187153	0.165646	-0.0113629	-1.00424	0.0278913	1.13449	19
PPP1R14A	1.47463	0.0254211	2.69091	-0.034041	-0.443122	0.304872	-2.89549	2.58772	-0.481318	-3.10387	0.452497	1.43235	0.908797	-0.825372	-0.807372	0.144456	1.59836	-2.39813	1.79323	-0.0230179	0.773345	0.510603	19
MAP1S	-0.242964	-1.0323	2.52191	-0.898536	0.804243	-0.0850598	-0.12179	1.84902	0.455806	-1.06373	-1.40679	1.25545	0.754132	-1.21492	0.102902	0.425366	0.860868	-2.348	0.168497	-0.18244	0.938777	1.0894	19
TEAD3	0.963354	-2.36958	0.217867	0.924017	1.58328	-1.67919	-0.431899	0.990386	-0.651051	-0.142808	-0.326601	1.46294	0.854382	-0.822505	-1.48436	1.17976	2.11898	0.152862	1.4834	-0.0769953	-0.841221	-1.90967	19
LTBR	1.81539	0.180327	0.47256	0.239288	2.38469	1.76674	-0.159907	1.23347	1.08164	0.0223828	1.20921	0.131545	0.695081	-0.251183	-0.599178	0.757091	2.1512	-0.906329	1.50886	-0.70177	0.204372	-0.290459	19
CTSS	-0.0758044	-1.10512	-1.69439	-0.36999	0.995161	-0.935075	0.644428	1.60954	1.16391	0.614359	-1.67986	1.0653	-1.54151	-1.39393	-0.303046	-1.04868	-1.13011	-1.33046	-3.04289	0.0964099	1.54632	-0.0933467	12
ST3GAL1	0.788406	0.312321	-0.129965	0.43948	1.23869	0.442676	0.540804	1.37578	1.32603	-0.514266	0.358071	1.38969	-0.537527	1.03126	-0.940709	-0.411238	-0.879382	-1.76143	-1.34084	-1.57473	1.20341	0.965668	12
PLD3	-0.644486	0.690544	0.868562	-0.324385	2.90964	0.368382	-0.948612	-0.324668	1.19146	-1.83793	-2.76996	1.19628	0.150602	-0.479198	1.14322	0.119515	-0.544166	-1.30426	-1.27132	-0.371149	2.51381	-1.72778	12
ACTN4	-0.198731	0.178137	0.116824	-1.46888	1.33115	0.504159	-2.69293	-0.083766	2.64203	-1.46359	0.749563	1.02267	1.63759	0.407366	-0.736547	0.949813	-1.48228	-1.17368	-2.06719	-0.0710019	1.36758	-0.254249	12
SPINT2	-2.91175	-1.97327	0.439668	-0.964929	1.35536	1.81015	-2.83893	-0.303764	2.01516	0.151888	-1.18184	-0.391826	0.971629	-0.238333	-0.980766	-0.179572	-0.783915	-1.3953	-1.33562	0.359206	1.8284	-0.384221	12
TAPBPL	-2.55277	-0.131724	-1.15495	-1.20741	0.43736	-0.930204	-0.763051	-1.43379	1.99943	0.519222	0.48231	0.442712	-0.42266	-0.616547	-0.686021	-0.420917	-1.05133	-2.25836	-1.82644	-1.3327	0.439852	-0.246449	12
FXYD5	-0.558308	0.634645	0.582496	1.36701	2.01292	2.52044	-0.0672208	1.8602	-1.13022	-0.121217	1.8057	1.17666	1.62956	1.55381	-0.199776	-0.875626	0.544069	0.257377	-1.65005	-0.411949	-0.516448	0.679729	12
TNFRSF1A	-1.25907	-0.341967	0.768015	1.22309	1.48021	0.10661	-0.903023	2.09247	-1.02165	-0.529628	1.72716	0.994968	1.1487	-0.416323	0.358942	-0.658053	1.04615	-1.23896	-0.769632	-1.15547	-0.804086	0.597346	12
UBE2V1	0.2752	0.136976	-0.484893	0.477457	0.655774	2.14048	-0.122383	3.06589	0.633826	0.000157123	1.69179	0.970461	1.489	1.00382	0.627988	0.156898	0.348776	-0.606245	-1.10016	0.409896	1.35319	0.765086	12
DLGAP4	-1.08999	-0.801612	0.363671	0.329284	1.41559	0.579882	1.39414	1.3586	-1.69192	-0.0979867	0.748475	1.62714	2.00006	-1.10894	0.0437595	0.981052	0.177247	-0.243757	-0.554261	-0.19728	0.691661	0.313625	12
ZNF217	-1.98836	0.0467687	-0.245156	-0.419794	1.27152	-0.852164	0.300955	1.33721	0.21667	0.462757	-1.45354	0.762391	-0.479684	1.28022	-1.1742	0.381882	-1.56831	1.61553	-2.14623	0.482388	1.7845	1.92096	12
RRM2B	-1.48405	0.230816	-0.456512	-1.79011	0.730576	-0.306582	1.84781	0.0224265	0.0766576	1.14525	-2.83716	1.57053	-0.160165	1.42571	-1.43257	0.171459	-0.180113	0.0236449	-1.78001	0.0897237	-0.261964	1.37672	12
BPGM	-0.656351	-1.22058	-2.04342	0.343434	-0.732145	-1.62286	-1.07526	-1.46372	-1.13967	-0.124228	-0.662993	1.38287	0.0349469	2.16231	-1.35522	-0.00440121	1.03705	-0.159267	-0.136016	0.416809	1.27656	1.02207	12
IRGQ	0.46256	0.583849	-1.51711	-0.364546	1.10385	-2.27489	-0.668079	-0.705634	-1.92187	-1.83722	-0.842588	-0.791751	1.68604	-0.336493	-0.255941	-0.0102013	1.64294	-0.247765	1.54874	0.663978	0.910487	-0.0982867	7
TNPO2	1.13313	0.864632	-0.548946	0.353979	-0.727949	-2.97046	-0.338463	-0.672686	0.211714	-0.957351	-1.04791	-1.23588	0.402398	0.663775	1.16471	1.05201	0.00714943	-0.12965	0.604779	1.94726	1.18762	1.28259	7
POGZ	2.1639	0.714964	-0.127886	0.241789	-0.73628	-2.39333	-1.50804	-0.615549	-0.372062	0.240801	-0.427872	-1.5236	0.848316	-0.0712022	1.50701	1.10553	0.436251	1.31307	1.08646	0.389879	0.742825	-1.15997	7
SMARCA4	2.36791	1.54264	1.60587	-0.464595	0.0178793	-2.53912	0.367348	0.190282	0.65021	1.17011	-1.59189	0.459247	0.309161	-0.37119	1.32732	1.38432	1.85455	0.943185	1.92318	0.529007	0.39661	-0.23997	7
NANOS3	1.26015	0.949377	0.092776	-1.20064	-1.77337	-1.19273	-0.107477	-1.63634	-1.15623	-0.432876	-0.839239	-2.54058	0.736218	0.894256	-1.19699	-0.0593246	-1.0739	0.835061	0.883316	-0.644441	-1.33878	-0.195922	7
TULP3	2.48473	4.38257	0.163124	2.09274	-1.33419	-1.76031	1.04642	-0.267295	-2.09717	-1.33978	0.698276	-0.14999	2.7536	0.193672	4.95e-05	1.02032	-0.948945	1.70749	2.7116	-0.828552	0.46586	0.182139	7
SEPHS1	3.62822	-0.842936	-0.742504	0.915565	-2.80436	-0.316148	-1.3961	-2.89794	-2.53224	1.30219	2.27559	-1.82995	0.16079	0.198055	0.195285	0.507802	0.897265	0.68087	1.79528	-0.350166	-0.179725	-0.479793	7
WWTR1	2.87182	1.27535	0.450644	0.374275	1.49173	0.310566	0.925943	0.969295	0.175577	-0.323002	0.863438	-1.00289	0.294888	1.27186	0.524257	0.891558	0.0266157	0.871773	-0.316059	1.48396	1.40369	-0.773226	7
HAUS5	1.02649	0.318445	-0.598414	0.0211251	-0.271224	-1.53682	0.70325	-0.631236	1.04413	-0.203887	-0.762333	-0.939936	1.09119	0.522739	0.527012	0.419757	-0.700341	1.38254	0.0589051	-0.255957	1.56114	-1.23757	7
AKT2	2.62805	-0.433327	0.915648	0.933277	0.802136	-1.26445	-1.35583	-0.814228	-0.539165	-1.70088	0.54391	1.8252	1.70513	0.262925	1.28796	1.00368	-0.880361	-0.335981	0.885364	2.09497	2.58965	-1.43155	7
PLEKHG2	3.94887	1.43859	1.17568	1.78507	-0.0540944	-2.32203	-0.596684	0.96611	0.63585	-1.1169	2.07026	0.91554	1.79021	1.06784	0.00660156	0.434423	0.00183666	-0.0391032	0.0556467	0.497012	0.996045	-1.33978	7
VAMP1	-0.25075	-0.737722	-2.34929	2.64042	0.0472883	-3.16332	1.00615	0.609288	-2.57862	-0.668647	-0.851359	-1.7359	0.391842	-1.37944	0.0497962	1.03123	0.1517	1.2234	-2.27473	-0.509644	1.43782	0.330584	14
CCNL1	1.81042	-3.51057	-2.64947	0.414033	0.290158	-1.78685	-0.630678	-0.0789837	-1.82676	0.86833	-0.426507	-1.29861	-0.820295	-0.50841	-0.658278	0.299452	-0.865331	1.04599	-1.99078	0.441049	1.72817	-1.17985	14
TTC14	-1.38883	-2.54617	-0.750746	1.33931	-1.28026	-0.97468	0.684478	-0.686316	-1.66549	-0.597862	-0.13411	-1.20053	-0.198241	-1.20351	0.912467	0.570291	-2.24016	1.62638	-0.727736	-0.311158	0.23995	-0.397139	14
ZNF131	2.05024	0.687049	-0.783644	1.19876	-1.45694	-0.636918	2.73559	-1.13416	-0.796407	1.66133	0.345416	-0.697593	-1.52022	0.816634	-0.328969	1.20003	-1.33688	1.77343	-1.89348	2.06239	-0.630974	-0.355365	14
RAD1	1.17979	-0.933765	-0.819407	1.99147	-0.612782	-1.23534	3.72978	0.0806766	-0.720756	0.871043	-2.53534	-0.721667	-1.52267	2.03792	-1.02618	0.518449	-1.17955	0.996295	-0.432973	0.903334	-1.42176	-0.613793	14
DNAJC21	-0.508456	-0.368448	-1.67836	1.4757	0.934995	-1.52146	2.00019	-0.248297	-1.43716	1.40817	-2.54505	0.104869	-1.78778	0.7336	0.946907	1.31923	-0.881175	0.42514	-2.70674	0.492703	-1.31541	0.0371773	14
GOLPH3	-0.934991	0.419259	-0.74374	1.6586	-0.172755	-1.57694	0.965694	-0.100508	-0.174221	1.41154	-2.74932	-0.903269	-1.72094	-0.069835	0.0817029	1.03646	-0.165353	1.63608	-2.6685	1.52677	0.0377426	-0.148995	14
IMPAD1	-0.816482	1.88014	0.300654	-0.131833	-0.293039	-0.935147	2.1554	1.58653	-1.19833	0.585091	2.57629	0.57887	-0.405605	0.914665	-1.1875	-0.531603	-1.11748	2.37604	-2.83708	1.41647	-0.539903	-0.00457798	2
NDRG1	1.09211	1.82439	0.243356	0.460991	1.62309	0.918048	1.26324	2.2719	-1.52953	2.4201	0.691727	1.29239	-1.4843	-1.15301	0.120602	1.06822	-0.798647	0.999184	-3.46071	1.9928	0.669691	1.36627	2
COPB2	0.407161	0.29606	-0.201048	-0.960545	0.319075	0.369188	1.98467	1.40862	-0.598421	0.349229	0.348155	-1.18437	-1.09143	-0.185083	-0.716428	0.107452	-1.4591	1.79549	-1.28049	0.686075	1.87881	-0.355629	2
FNDC3B	1.99754	0.47602	2.59363	0.118748	1.63904	0.630576	2.14703	2.06477	-3.88299	0.524469	1.35339	-0.297239	-0.983786	1.7865	-0.875192	-0.426501	-1.70843	1.54385	-2.71271	0.388543	1.06829	0.434155	2
PPP1CB	1.17898	2.2165	-1.15944	0.738609	-0.514644	-0.492018	-0.699957	2.06531	-0.0188735	1.78708	-0.166922	-1.53989	-0.496138	1.58435	-0.358467	0.48218	-1.5396	0.628163	-2.94034	0.454812	-0.216597	-0.0942145	2
MCL1	2.05663	0.836754	0.220231	0.146974	0.707495	-0.363745	-1.12222	0.427133	-0.471721	0.821997	0.618833	0.117228	-0.606647	0.399908	-0.944417	-0.296799	0.161037	0.929596	-3.27322	0.515716	1.16745	-0.488615	2
ITGB1	3.05726	-0.888406	2.6611	1.6049	1.18517	0.952776	0.394221	2.75949	-1.25145	-0.0147529	4.21277	1.01362	0.839547	1.69282	-0.275073	0.677193	-0.445632	-0.0451927	-2.2248	0.88094	-1.47001	0.154871	2
SERPINH1	3.81496	-0.47012	3.28193	1.00907	2.22417	2.17861	2.11377	3.68932	-0.583772	-0.59109	1.69404	0.370323	-1.34527	1.44076	-0.752831	0.200835	0.0530901	0.591821	0.386858	1.2536	0.175432	-1.11937	2
BICD1	2.30044	1.63682	1.47724	0.104614	1.11487	1.17239	0.617845	2.17377	-0.995726	0.636392	2.0846	-0.588223	-0.0254158	1.82018	0.303158	0.44567	-1.17061	0.877786	0.671399	-0.112653	-0.0641205	0.213247	2
MYC	3.46867	1.43699	0.691272	-0.96202	-1.19879	1.07527	0.101181	2.10795	-0.698473	0.364754	2.21532	0.566766	0.170099	0.888738	-0.850623	0.281955	-2.03308	0.711862	0.623095	0.803707	-0.463749	0.230228	2
IRF2BP2	0.399333	0.321647	-1.6651	-1.00184	-1.19795	-1.15569	-1.49542	0.13388	-2.04569	2.62506	-1.51122	-0.0581816	0.562623	-0.172802	0.217341	0.880899	-1.26135	-0.199432	-0.46918	0.987903	0.659698	0.349187	11
GAB2	1.23808	1.46063	0.830172	-1.64206	-1.29777	-1.65443	0.724073	1.00451	-2.23386	1.39296	-1.64125	2.45517	-0.793617	0.0654789	0.561594	1.13864	-1.74159	-1.03886	0.312314	-0.0153147	-0.378507	-1.30188	11
IPO9	4.01215	2.75524	1.01963	-0.296416	-0.834436	0.0974776	1.45576	2.79091	0.36357	1.41277	1.48016	-0.287866	0.922948	0.685071	1.19594	0.410722	-1.49691	-0.630089	1.79575	0.484595	1.08108	-1.06674	11
UBQLN4	2.85732	0.884998	-0.449489	-1.0638	-2.32258	-1.82602	0.607851	2.54342	0.362802	1.3807	-0.450205	-1.78439	-0.815099	-1.7454	0.54154	-0.366304	-0.0508001	-0.816664	2.35888	0.691306	1.06839	-1.30021	11
WDR26	1.59081	2.5242	-0.153935	0.325824	-1.16359	0.127798	-0.398914	3.20659	-0.325503	0.939506	-0.634302	-0.635455	-0.788556	-0.146424	1.6436	0.571717	-0.292147	0.165139	-0.158903	0.730772	1.04573	-1.87347	11
VPS72	3.24203	0.384118	-0.166026	0.178286	-2.09946	1.52554	-0.330147	0.899438	-0.980673	1.83067	-0.52227	-2.62704	-0.51366	-0.289109	0.0962377	-0.253051	0.57531	-0.416961	1.2082	-1.13996	0.0335271	-0.853869	11
LAPTM4B	1.91959	0.916748	0.203375	0.73671	-1.38307	2.42955	1.30665	2.14714	0.809049	3.33389	-0.740051	0.0267762	0.445852	0.251115	0.0026886	-0.151807	-0.912833	1.52713	2.67423	0.944982	0.797532	0.769498	11
TFAP4	0.65312	0.103998	-1.41033	-1.02814	-1.59321	0.296162	-0.227944	2.17771	-1.93641	1.64459	-0.363833	-1.29817	0.945875	0.474849	1.32851	0.399366	-0.290935	0.763546	2.43405	0.353075	-0.220793	-0.908633	11
ZNF691	1.00757	-1.09177	-0.294193	0.162274	-1.20213	1.65941	0.490842	0.345814	0.207526	1.39646	-2.17251	-1.13473	0.634717	-1.01532	0.225335	0.489709	1.1463	1.23837	1.38073	-1.63767	-1.447	-0.5375	11
PSMB2	1.55221	-0.925174	-0.0555084	-1.35844	1.23817	1.38519	2.12355	2.31331	0.627799	1.30933	1.49388	0.606216	0.242779	-0.679385	-0.767569	-0.881174	1.87234	2.1506	1.12837	-0.643037	1.7383	-0.40723	11
TSKU	1.57817	-0.957042	1.41217	-1.24689	0.855932	0.562662	1.84829	1.85795	-1.7327	1.66905	1.04703	0.0264993	-1.55184	1.71602	1.39563	-0.954515	0.974258	0.192929	0.777442	1.72564	0.583715	-0.770132	11
GTPBP2	2.74805	-2.06252	2.74345	-0.306549	-0.25539	-2.15622	1.33722	1.33849	0.866881	1.80243	-1.02127	0.0736483	0.14503	-0.614274	0.234338	0.837976	0.0793653	3.01047	-1.65933	1.25483	2.52697	-1.16212	11
PABPC4	2.2681	-0.138802	1.11079	1.11526	0.583489	0.525611	1.80509	4.60555	0.0687104	2.19109	-0.996485	1.23775	1.30713	1.08066	0.277579	0.909482	0.801639	2.72604	0.260279	0.0670907	1.27665	0.197326	11
ARHGEF2	2.06441	0.479797	1.79	-0.204663	-0.668595	-0.321485	1.69253	-0.468646	0.268185	0.936388	-0.915047	0.188329	-0.945638	-2.48556	0.236158	-0.226961	1.76088	0.758859	-0.901009	-0.40657	-1.05528	-0.457504	11
SF3A3	1.77397	0.552983	1.63055	-0.986025	-1.31086	0.342512	1.52333	0.892743	0.690047	1.11779	0.605967	0.0860788	1.53595	0.403632	-0.713655	-0.124093	2.00765	1.25441	1.00571	0.480386	-1.28779	-0.669216	11
ZNF101	1.07069	-2.16743	-1.84146	-1.32907	-1.59371	-2.71846	2.35342	2.76516	1.63089	-1.13806	-1.53441	-0.645809	-1.3537	-1.2806	0.262162	-0.0857634	-0.0722809	0.410984	-0.563438	-1.31986	-1.06258	1.26526	5
TYK2	1.70298	-1.4133	-0.4008	-0.365924	0.121638	-3.79445	1.35689	0.84371	2.26525	-1.67622	-1.32455	0.205167	-0.0350695	-1.58354	0.560531	1.05925	1.41554	1.61911	-0.368592	-0.742387	0.197685	0.828581	5
MED26	0.769955	-1.43135	-2.21714	-0.685822	-0.673503	-1.67254	0.629091	3.29214	1.09372	-1.68524	-3.58372	-0.53212	1.4074	-0.89103	0.611742	0.945777	0.907549	0.255043	2.37603	-1.27599	0.45175	0.713324	5
RAVER1	2.43329	-0.761276	0.302384	-0.218384	0.0608961	-2.13277	1.00226	1.78909	0.33825	-0.598483	0.848704	0.0250267	-0.548098	-1.32381	0.473399	0.954876	1.25165	-0.747143	0.873262	0.225355	0.998431	0.978568	5
NACC1	1.51219	-0.466732	-0.0530649	-0.435589	0.683209	-0.445484	0.0864124	2.41515	1.70963	-0.620691	0.109779	-0.7599	0.310425	-1.01516	-0.350539	0.343966	1.66259	-0.816532	1.00267	0.0785048	1.69149	2.71574	5
EMP2	2.2117	0.4441	-1.32312	-0.249034	2.94564	-0.26108	0.759444	1.77207	0.272174	1.13438	-1.75152	0.520707	1.51569	0.373786	1.00515	0.116982	1.05775	-0.396328	1.90771	-0.577449	-1.02703	0.910127	5
RAB3D	1.39128	0.881652	-1.51516	-0.00106829	2.69398	-1.40185	-0.577499	1.88752	2.02092	-0.212952	-0.721759	0.546595	-1.49552	-0.18465	-0.171819	0.753958	1.09691	-0.765319	1.56007	-0.836153	0.100042	2.43055	5
PMF1	1.88444	-0.656407	-1.27023	-0.572645	-1.21597	-0.727429	-0.755225	-2.39178	1.3044	0.845269	-0.676658	-1.14235	-1.3934	-0.234101	-0.635638	-0.212155	1.77564	-0.720978	1.43727	-1.69564	0.941557	-0.217716	5
SLC25A44	2.91852	0.989739	-0.420525	-0.884966	0.0238294	-0.605931	-0.205543	-1.39967	1.19205	1.28369	-1.3112	-0.90309	0.222504	-2.13781	0.396336	-0.375667	-0.0529992	-0.298043	2.04633	1.0234	0.16059	0.113187	5
SMG5	1.35271	-0.190798	0.523976	-0.427208	1.13545	-0.969135	0.316052	-0.339698	2.18803	2.7728	-0.465026	-0.544677	1.20811	-0.707204	0.618124	0.782093	-1.4194	-0.606828	0.144413	-0.00732196	1.57324	0.155406	5
MRI1	1.38559	0.0414078	-0.341035	0.0568669	0.589046	-1.15282	0.251485	-0.108161	0.171386	0.0437915	-1.49971	-1.06431	-0.527859	-0.945249	0.575281	1.51709	-1.2858	-0.323775	0.179979	-1.71717	1.74855	0.176523	5
